# Supplementary material for: Crystal structure and Hirshfeld surface analysis of rac-2-[2-(4-chloro­phen­yl)-3,4-di­hydro-2H-1-benzo­pyran-4-yl­idene]hydrazine-1-carbo­thio­amide
Source: Acta Crystallogr E Crystallogr Commun. 2019 Apr 25;75(Pt 5):707–10. doi: 10.1107/S2056989019005073 (PMC6505591; doi:10.1107/S2056989019005073)
Supplement: Supplementary file 1 [file e-75-00707-sup1.cif]

##############################################################################
#                                                                            #
# This CIF contains the data in a paper accepted for publication in          #
# Acta Crystallographica Section E. It conforms to the requirements of       #
# Notes for Authors for Acta Crystallographica Section E, and has been       #
# peer reviewed under the auspices of the IUCr Commission on Journals.       #
#                                                                            #
# Full details of the Crystallographic Information File format               #
# are given in the paper "The Crystallographic Information File (CIF):       #
# a New Standard Archive File for Crystallography" by S. R. Hall, F. H.      #
# Allen and I. D. Brown [Acta Cryst. (1991), A47, 655-685].                  #
#                                                                            #
# The current version of the core CIF dictionary is obtainable from          #
# ftp://ftp.iucr.org/pub/cif_core.dic.                                       #
#                                                                            #
# Software is freely available for graphical display of the structure(s)     #
# in this CIF. For information consult the CIF software page                 #
# http://www.iucr.org/resources/cif/software.                                #
#                                                                            #
# This file may be used for bona fide research purposes within the           #
# scientific community so long as proper attribution is given to the journal # 
# article from which it was obtained.                                        #
#                                                                            #
##############################################################################
data_I
_audit_creation_method     'SHELXL-2018/3'
_chemical_name_systematic
;\
<i>rac</i>-2-[2-(4-Chlorophenyl)-3,4-dihydro-2<i>H</i>-1-benzopyran-4-ylidene]\
hydrazine-1-carbothioamide
;
_chemical_name_common     ?
_chemical_formula_moiety     'C16 H14 Cl N3 O S'
_chemical_formula_sum     'C16 H14 Cl N3 O S'
_chemical_formula_iupac     'C16 H14 Cl N3 O S'
_chemical_formula_weight     331.81
_chemical_melting_point     ?
_space_group_crystal_system     triclinic
_space_group_name_H-M_alt     'P -1'
_space_group_name_Hall     '-P 1'
loop_
    _space_group_symop_operation_xyz
    'x, y, z'
    '-x, -y, -z'
_cell_length_a     7.8218(7)
_cell_length_b     8.4207(6)
_cell_length_c     12.3402(11)
_cell_angle_alpha     99.838(7)
_cell_angle_beta     95.771(7)
_cell_angle_gamma     96.515(7)
_cell_volume     789.66(12)
_cell_formula_units_Z     2
_cell_measurement_reflns_used     2014
_cell_measurement_theta_min     3.6630
_cell_measurement_theta_max     66.4900
_cell_measurement_temperature     293(2)
_exptl_crystal_description     plate
_exptl_crystal_colour     Yellow
_exptl_crystal_size_max     0.50
_exptl_crystal_size_mid     0.17
_exptl_crystal_size_min     0.10
_exptl_crystal_density_diffrn     1.395
_exptl_crystal_density_meas     ?
_exptl_crystal_density_method     ?
_exptl_crystal_F_000     344
_exptl_absorpt_coefficient_mu     3.414
_exptl_absorpt_correction_type     gaussian
_exptl_absorpt_process_details
;
(CrysAlis PRO; Rigaku OD, 2015)
;
_exptl_absorpt_correction_T_min     0.464
_exptl_absorpt_correction_T_max     1.000
_diffrn_ambient_temperature     293(2)
_diffrn_source     'micro-focus sealed X-ray tube'
_diffrn_radiation_type     CuK\a
_diffrn_radiation_wavelength     1.54184
_diffrn_measurement_device_type
                                   'Rigaku OD, SuperNova, Dual, Cu at zero, Eos'
_diffrn_measurement_method     '\w scans'
_diffrn_detector_area_resol_mean     ?
_diffrn_reflns_number     4478
_diffrn_reflns_av_R_equivalents     0.0185
_diffrn_reflns_av_unetI/netI     0.0240
_diffrn_reflns_theta_min     3.663
_diffrn_reflns_theta_max     66.725
_diffrn_reflns_theta_full     66.725
_diffrn_measured_fraction_theta_max     0.986
_diffrn_measured_fraction_theta_full     0.986
_diffrn_reflns_limit_h_min     -9
_diffrn_reflns_limit_h_max     9
_diffrn_reflns_limit_k_min     -10
_diffrn_reflns_limit_k_max     7
_diffrn_reflns_limit_l_min     -14
_diffrn_reflns_limit_l_max     14
_refine_special_details     ?
_reflns_number_total     2766
_reflns_number_gt     2346
_reflns_threshold_expression     'I > 2\s(I)'
_refine_ls_structure_factor_coef     Fsqd
_refine_ls_matrix_type     full
_refine_ls_R_factor_all     0.0488
_refine_ls_R_factor_gt     0.0422
_refine_ls_wR_factor_gt     0.1133
_refine_ls_wR_factor_ref     0.1207
_refine_ls_goodness_of_fit_ref     1.046
_refine_ls_restrained_S_all     1.046
_refine_ls_number_reflns     2766
_refine_ls_number_parameters     211
_refine_ls_number_restraints     0
_refine_ls_hydrogen_treatment     mixed
_refine_ls_weighting_scheme     calc
_refine_ls_weighting_details
              'w=1/[\s^2^(Fo^2^)+(0.0655P)^2^+0.1825P] where P=(Fo^2^+2Fc^2^)/3'
_atom_sites_solution_hydrogens     mixed
_atom_sites_solution_primary     direct
_atom_sites_solution_secondary     difmap
_refine_ls_shift/su_max     0.001
_refine_ls_shift/su_mean     0.000
_refine_diff_density_max     0.507
_refine_diff_density_min     -0.411
_refine_ls_extinction_method     none
_refine_ls_extinction_coef     .
loop_
    _atom_type_symbol
    _atom_type_description
    _atom_type_scat_dispersion_real
    _atom_type_scat_dispersion_imag
    _atom_type_scat_source
    'C' 'C' 0.0181 0.0091
                         'International Tables Vol C Tables 4.2.6.8 and 6.1.1.4'
    'H' 'H' 0.0000 0.0000
                         'International Tables Vol C Tables 4.2.6.8 and 6.1.1.4'
    'Cl' 'Cl' 0.3639 0.7018
                         'International Tables Vol C Tables 4.2.6.8 and 6.1.1.4'
    'N' 'N' 0.0311 0.0180
                         'International Tables Vol C Tables 4.2.6.8 and 6.1.1.4'
    'O' 'O' 0.0492 0.0322
                         'International Tables Vol C Tables 4.2.6.8 and 6.1.1.4'
    'S' 'S' 0.3331 0.5567
                         'International Tables Vol C Tables 4.2.6.8 and 6.1.1.4'
_computing_data_collection
;
CrysAlis PRO (Rigaku OD, 2015)
;
_computing_cell_refinement
;
CrysAlis PRO (Rigaku OD, 2015)
;
_computing_data_reduction
;
CrysAlis PRO (Rigaku OD, 2015)
;
_computing_structure_solution
;
SHELXT (Sheldrick, 2015a)
;
_computing_structure_refinement
;
<i>SHELXL2018/03</i> (Sheldrick, 2015b)
;
_computing_molecular_graphics
;
<i>OLEX2</i> (Dolomanov <i>et al.</i>,  2009) and Mercury (Macrae <i>et
al.</i>,  2008)
;
_computing_publication_material
;
<i>OLEX2</i> (Dolomanov <i>et al.</i>,  2009), <i>SHELXL2018/03</i>
(Sheldrick, 2015b),
PLATON (Spek, 2009) and publCIF (Westrip, 2010)
;
loop_
    _atom_site_type_symbol
    _atom_site_label
    _atom_site_fract_x
    _atom_site_fract_y
    _atom_site_fract_z
    _atom_site_U_iso_or_equiv
    _atom_site_adp_type
    _atom_site_calc_flag
    _atom_site_occupancy
    _atom_site_disorder_assembly
    _atom_site_disorder_group
    S S1 0.03040(9) 0.27189(6) 1.04983(4) 0.0560(2) Uani d 1 . .
    Cl Cl1 0.63580(11) 1.37767(8) 0.85742(7) 0.0909(3) Uani d 1 . .
    O O1 0.2996(2) 0.65276(19) 0.57103(12) 0.0597(4) Uani d 1 . .
    N N1 0.1205(2) 0.3125(2) 0.75055(14) 0.0492(4) Uani d 1 . .
    N N2 0.1066(3) 0.3537(2) 0.86177(14) 0.0492(4) Uani d 1 . .
    H H2N 0.089(3) 0.448(3) 0.892(2) 0.061(7) Uiso d 1 . .
    N N3 0.0872(4) 0.0835(2) 0.86608(18) 0.0689(6) Uani d 1 . .
    H H3AN 0.115(4) 0.073(3) 0.800(3) 0.076(9) Uiso d 1 . .
    H H3BN 0.062(3) -0.002(3) 0.896(2) 0.074(8) Uiso d 1 . .
    C C2 0.3685(3) 0.6714(3) 0.68520(18) 0.0499(5) Uani d 1 . .
    H H2 0.467722 0.610398 0.689533 0.060 Uiso calc 1 . .
    C C3 0.2332(3) 0.6009(3) 0.74971(17) 0.0493(5) Uani d 1 . .
    H H3A 0.281782 0.610110 0.826354 0.059 Uiso calc 1 . .
    H H3B 0.134816 0.661355 0.748204 0.059 Uiso calc 1 . .
    C C4 0.1747(3) 0.4250(2) 0.69944(17) 0.0450(4) Uani d 1 . .
    C C5 0.1826(3) 0.3784(3) 0.58006(16) 0.0474(5) Uani d 1 . .
    C C6 0.1305(3) 0.2204(3) 0.52088(19) 0.0606(6) Uani d 1 . .
    H H6 0.091678 0.139229 0.558488 0.073 Uiso calc 1 . .
    C C7 0.1353(3) 0.1822(3) 0.4087(2) 0.0681(7) Uani d 1 . .
    H H7 0.104231 0.075412 0.371456 0.082 Uiso calc 1 . .
    C C8 0.1866(3) 0.3031(4) 0.35112(19) 0.0650(7) Uani d 1 . .
    H H8 0.186752 0.278143 0.274751 0.078 Uiso calc 1 . .
    C C9 0.2373(3) 0.4599(3) 0.40644(19) 0.0607(6) Uani d 1 . .
    H H9 0.269457 0.541354 0.367367 0.073 Uiso calc 1 . .
    C C10 0.2406(3) 0.4967(3) 0.52061(17) 0.0500(5) Uani d 1 . .
    C C11 0.4330(3) 0.8494(3) 0.72737(18) 0.0506(5) Uani d 1 . .
    C C12 0.4111(3) 0.9656(3) 0.6620(2) 0.0604(6) Uani d 1 . .
    H H12 0.352887 0.934776 0.590588 0.073 Uiso calc 1 . .
    C C13 0.4752(3) 1.1273(3) 0.7020(2) 0.0668(7) Uani d 1 . .
    H H13 0.460876 1.204685 0.657535 0.080 Uiso calc 1 . .
    C C14 0.5595(3) 1.1727(3) 0.8070(2) 0.0624(6) Uani d 1 . .
    C C15 0.5862(4) 1.0597(3) 0.8729(2) 0.0719(7) Uani d 1 . .
    H H15 0.645873 1.091518 0.943806 0.086 Uiso calc 1 . .
    C C16 0.5233(4) 0.8983(3) 0.8325(2) 0.0682(7) Uani d 1 . .
    H H16 0.541890 0.821123 0.876540 0.082 Uiso calc 1 . .
    C C17 0.0759(3) 0.2312(2) 0.91799(17) 0.0470(5) Uani d 1 . .
loop_
    _atom_site_aniso_label
    _atom_site_aniso_U_11
    _atom_site_aniso_U_22
    _atom_site_aniso_U_33
    _atom_site_aniso_U_12
    _atom_site_aniso_U_13
    _atom_site_aniso_U_23
    S1 0.0973(4) 0.0372(3) 0.0360(3) 0.0047(3) 0.0169(3) 0.0114(2)
    Cl1 0.1088(6) 0.0550(4) 0.1009(6) -0.0103(4) -0.0092(4) 0.0184(4)
    O1 0.0846(11) 0.0556(9) 0.0446(8) 0.0059(8) 0.0172(7) 0.0219(7)
    N1 0.0673(11) 0.0448(9) 0.0385(9) 0.0057(8) 0.0134(8) 0.0132(7)
    N2 0.0761(12) 0.0362(9) 0.0386(9) 0.0049(8) 0.0174(8) 0.0121(7)
    N3 0.127(2) 0.0374(10) 0.0482(12) 0.0088(11) 0.0328(12) 0.0121(9)
    C2 0.0547(11) 0.0521(12) 0.0491(12) 0.0100(9) 0.0147(9) 0.0200(9)
    C3 0.0593(12) 0.0485(11) 0.0438(11) 0.0050(9) 0.0130(9) 0.0163(9)
    C4 0.0498(11) 0.0480(11) 0.0406(10) 0.0083(8) 0.0092(8) 0.0143(8)
    C5 0.0500(11) 0.0577(12) 0.0380(10) 0.0090(9) 0.0085(8) 0.0154(9)
    C6 0.0730(15) 0.0630(14) 0.0427(12) -0.0017(11) 0.0043(10) 0.0101(10)
    C7 0.0738(16) 0.0771(17) 0.0467(13) 0.0005(13) 0.0025(11) 0.0017(12)
    C8 0.0578(13) 0.101(2) 0.0356(11) 0.0103(13) 0.0068(9) 0.0095(12)
    C9 0.0627(13) 0.0833(17) 0.0434(12) 0.0128(12) 0.0161(10) 0.0244(11)
    C10 0.0519(11) 0.0594(13) 0.0440(11) 0.0128(9) 0.0121(9) 0.0173(9)
    C11 0.0518(11) 0.0508(12) 0.0546(12) 0.0066(9) 0.0154(9) 0.0198(10)
    C12 0.0671(14) 0.0556(13) 0.0624(14) 0.0069(10) 0.0047(11) 0.0241(11)
    C13 0.0729(15) 0.0549(14) 0.0773(17) 0.0061(11) 0.0021(13) 0.0305(12)
    C14 0.0617(13) 0.0518(13) 0.0755(16) 0.0005(10) 0.0090(12) 0.0208(11)
    C15 0.0828(17) 0.0661(16) 0.0636(15) -0.0061(13) -0.0029(13) 0.0199(12)
    C16 0.0828(17) 0.0581(14) 0.0663(16) 0.0004(12) 0.0026(13) 0.0283(12)
    C17 0.0642(12) 0.0382(10) 0.0407(10) 0.0027(9) 0.0109(9) 0.0129(8)
_geom_special_details
;
 All esds (except the esd in the dihedral angle between two l.s. planes)
 are estimated using the full covariance matrix.  The cell esds are taken
 into account individually in the estimation of esds in distances, angles
 and torsion angles; correlations between esds in cell parameters are only
 used when they are defined by crystal symmetry.  An approximate (isotropic)
 treatment of cell esds is used for estimating esds involving l.s. planes.
;
loop_
    _geom_bond_atom_site_label_1
    _geom_bond_atom_site_label_2
    _geom_bond_site_symmetry_2
    _geom_bond_distance
    _geom_bond_publ_flag
    S1 C17 . 1.687(2) ?
    Cl1 C14 . 1.746(2) ?
    O1 C10 . 1.361(3) ?
    O1 C2 . 1.433(3) ?
    N1 C4 . 1.281(3) ?
    N1 N2 . 1.375(2) ?
    N2 C17 . 1.351(3) ?
    N2 H2N . 0.85(3) ?
    N3 C17 . 1.315(3) ?
    N3 H3AN . 0.85(3) ?
    N3 H3BN . 0.88(3) ?
    C2 C11 . 1.511(3) ?
    C2 C3 . 1.514(3) ?
    C2 H2 . 0.9800 ?
    C3 C4 . 1.505(3) ?
    C3 H3A . 0.9700 ?
    C3 H3B . 0.9700 ?
    C4 C5 . 1.468(3) ?
    C5 C10 . 1.396(3) ?
    C5 C6 . 1.398(3) ?
    C6 C7 . 1.372(3) ?
    C6 H6 . 0.9300 ?
    C7 C8 . 1.383(4) ?
    C7 H7 . 0.9300 ?
    C8 C9 . 1.373(4) ?
    C8 H8 . 0.9300 ?
    C9 C10 . 1.387(3) ?
    C9 H9 . 0.9300 ?
    C11 C16 . 1.385(3) ?
    C11 C12 . 1.385(3) ?
    C12 C13 . 1.383(3) ?
    C12 H12 . 0.9300 ?
    C13 C14 . 1.364(4) ?
    C13 H13 . 0.9300 ?
    C14 C15 . 1.374(4) ?
    C15 C16 . 1.381(4) ?
    C15 H15 . 0.9300 ?
    C16 H16 . 0.9300 ?
loop_
    _geom_angle_atom_site_label_1
    _geom_angle_atom_site_label_2
    _geom_angle_atom_site_label_3
    _geom_angle_site_symmetry_1
    _geom_angle_site_symmetry_3
    _geom_angle
    _geom_angle_publ_flag
    C10 O1 C2 . . 114.56(16) ?
    C4 N1 N2 . . 118.41(17) ?
    C17 N2 N1 . . 117.54(17) ?
    C17 N2 H2N . . 117.8(17) ?
    N1 N2 H2N . . 122.4(17) ?
    C17 N3 H3AN . . 117(2) ?
    C17 N3 H3BN . . 121.9(18) ?
    H3AN N3 H3BN . . 121(3) ?
    O1 C2 C11 . . 107.89(17) ?
    O1 C2 C3 . . 110.01(18) ?
    C11 C2 C3 . . 114.02(18) ?
    O1 C2 H2 . . 108.3 ?
    C11 C2 H2 . . 108.3 ?
    C3 C2 H2 . . 108.3 ?
    C4 C3 C2 . . 109.75(17) ?
    C4 C3 H3A . . 109.7 ?
    C2 C3 H3A . . 109.7 ?
    C4 C3 H3B . . 109.7 ?
    C2 C3 H3B . . 109.7 ?
    H3A C3 H3B . . 108.2 ?
    N1 C4 C5 . . 117.19(19) ?
    N1 C4 C3 . . 126.53(19) ?
    C5 C4 C3 . . 116.28(17) ?
    C10 C5 C6 . . 117.4(2) ?
    C10 C5 C4 . . 119.36(19) ?
    C6 C5 C4 . . 123.21(19) ?
    C7 C6 C5 . . 121.6(2) ?
    C7 C6 H6 . . 119.2 ?
    C5 C6 H6 . . 119.2 ?
    C6 C7 C8 . . 119.7(2) ?
    C6 C7 H7 . . 120.1 ?
    C8 C7 H7 . . 120.1 ?
    C9 C8 C7 . . 120.2(2) ?
    C9 C8 H8 . . 119.9 ?
    C7 C8 H8 . . 119.9 ?
    C8 C9 C10 . . 120.0(2) ?
    C8 C9 H9 . . 120.0 ?
    C10 C9 H9 . . 120.0 ?
    O1 C10 C9 . . 117.1(2) ?
    O1 C10 C5 . . 121.98(19) ?
    C9 C10 C5 . . 120.9(2) ?
    C16 C11 C12 . . 118.5(2) ?
    C16 C11 C2 . . 119.6(2) ?
    C12 C11 C2 . . 121.8(2) ?
    C13 C12 C11 . . 120.5(2) ?
    C13 C12 H12 . . 119.7 ?
    C11 C12 H12 . . 119.7 ?
    C14 C13 C12 . . 119.7(2) ?
    C14 C13 H13 . . 120.1 ?
    C12 C13 H13 . . 120.1 ?
    C13 C14 C15 . . 121.0(2) ?
    C13 C14 Cl1 . . 119.26(19) ?
    C15 C14 Cl1 . . 119.7(2) ?
    C14 C15 C16 . . 119.1(3) ?
    C14 C15 H15 . . 120.4 ?
    C16 C15 H15 . . 120.4 ?
    C15 C16 C11 . . 121.0(2) ?
    C15 C16 H16 . . 119.5 ?
    C11 C16 H16 . . 119.5 ?
    N3 C17 N2 . . 117.00(19) ?
    N3 C17 S1 . . 122.99(17) ?
    N2 C17 S1 . . 120.00(16) ?
loop_
    _geom_torsion_atom_site_label_1
    _geom_torsion_atom_site_label_2
    _geom_torsion_atom_site_label_3
    _geom_torsion_atom_site_label_4
    _geom_torsion_site_symmetry_1
    _geom_torsion_site_symmetry_2
    _geom_torsion_site_symmetry_3
    _geom_torsion_site_symmetry_4
    _geom_torsion
    _geom_torsion_publ_flag
    C4 N1 N2 C17 . . . . -169.8(2) ?
    C10 O1 C2 C11 . . . . 178.22(17) ?
    C10 O1 C2 C3 . . . . -56.8(2) ?
    O1 C2 C3 C4 . . . . 57.2(2) ?
    C11 C2 C3 C4 . . . . 178.59(17) ?
    N2 N1 C4 C5 . . . . -178.00(17) ?
    N2 N1 C4 C3 . . . . 2.7(3) ?
    C2 C3 C4 N1 . . . . 150.2(2) ?
    C2 C3 C4 C5 . . . . -29.1(2) ?
    N1 C4 C5 C10 . . . . 179.93(19) ?
    C3 C4 C5 C10 . . . . -0.7(3) ?
    N1 C4 C5 C6 . . . . 1.6(3) ?
    C3 C4 C5 C6 . . . . -179.1(2) ?
    C10 C5 C6 C7 . . . . -0.2(4) ?
    C4 C5 C6 C7 . . . . 178.2(2) ?
    C5 C6 C7 C8 . . . . -2.4(4) ?
    C6 C7 C8 C9 . . . . 1.9(4) ?
    C7 C8 C9 C10 . . . . 1.3(4) ?
    C2 O1 C10 C9 . . . . -155.12(19) ?
    C2 O1 C10 C5 . . . . 26.0(3) ?
    C8 C9 C10 O1 . . . . 177.1(2) ?
    C8 C9 C10 C5 . . . . -4.0(3) ?
    C6 C5 C10 O1 . . . . -177.7(2) ?
    C4 C5 C10 O1 . . . . 3.8(3) ?
    C6 C5 C10 C9 . . . . 3.4(3) ?
    C4 C5 C10 C9 . . . . -175.0(2) ?
    O1 C2 C11 C16 . . . . -173.0(2) ?
    C3 C2 C11 C16 . . . . 64.5(3) ?
    O1 C2 C11 C12 . . . . 4.2(3) ?
    C3 C2 C11 C12 . . . . -118.3(2) ?
    C16 C11 C12 C13 . . . . -1.3(4) ?
    C2 C11 C12 C13 . . . . -178.5(2) ?
    C11 C12 C13 C14 . . . . -0.5(4) ?
    C12 C13 C14 C15 . . . . 1.8(4) ?
    C12 C13 C14 Cl1 . . . . -178.7(2) ?
    C13 C14 C15 C16 . . . . -1.3(4) ?
    Cl1 C14 C15 C16 . . . . 179.2(2) ?
    C14 C15 C16 C11 . . . . -0.5(4) ?
    C12 C11 C16 C15 . . . . 1.8(4) ?
    C2 C11 C16 C15 . . . . 179.1(2) ?
    N1 N2 C17 N3 . . . . 9.8(3) ?
    N1 N2 C17 S1 . . . . -171.68(15) ?
loop_
    _geom_hbond_atom_site_label_D
    _geom_hbond_atom_site_label_H
    _geom_hbond_atom_site_label_A
    _geom_hbond_site_symmetry_A
    _geom_hbond_distance_DH
    _geom_hbond_distance_HA
    _geom_hbond_distance_DA
    _geom_hbond_angle_DHA
    _geom_hbond_publ_flag
    N2 H2N S1 2_567 0.85(3) 2.65(3) 3.480(2) 167(2) yes
    N3 H3BN S1 2_557 0.88(3) 2.52(3) 3.392(2) 171(2) yes
_shelx_space_group_comment
;
The symmetry employed for this shelxl refinement is uniquely defined
by the following loop, which should always be used as a source of
symmetry information in preference to the above space-group names.
They are only intended as comments.
;
_shelx_estimated_absorpt_T_min     ?
_shelx_estimated_absorpt_T_max     ?
_shelx_hkl_file
;
   0   0  -1 2664.62 59.7459  26
   0   0   2 38583.7 408.296   1
   0   0  -2 38827.6 321.076  26
   0   0   3 51525.9 582.795   1
   0   0  -3 51891.6 462.377  26
   0   0  -4 135146. 880.824  26
   0   0   4 136938. 1111.40   1
   0   0   5 59574.2 839.544   1
   0   0   6 4642.32 306.595  24
   0   0   6 4887.06 278.026   1
   0   0   7 79444.2 1363.63  24
   0   0   8 1658.42 225.350  24
   0   0  -9 20153.2 722.734  22
   0   0   9 19539.8 807.337  24
   0   0  10 28836.3 1037.80  24
   0   0 -11 42789.7 1203.12   4
   0   0 -11 40567.5 1114.68  10
   0   0 -12-43.3827 90.4574   4
   0   0 -12 79.7978 74.8693  10
   0   0 -13 2998.04 290.103   4
   0   0 -14 104.687 69.0382   4
   0   1 -14 5224.40 331.098   4
   0   1 -13 2757.90 283.119   4
   0   1 -12 7.28398 117.925   4
   0   1 -11 185.344 99.8865   4
   0  -1  11-132.246 126.034  24
   0  -1  10 3032.17 353.839  24
   0  -1   9 1002.36 202.826  24
   0  -1   8 8547.44 509.028  24
   0  -1   7 1468.06 208.101  24
   0  -1   6 271101. 2333.52  24
   0  -1   5 89307.9 1087.31   1
   0   1  -4 50919.9 616.082  26
   0  -1   4 51761.6 730.438   1
   0   1  -3 28761.8 426.973  26
   0   1  -2 486637. 1589.12  26
   0   1  -1 23707.4 268.106  28
   0   1   0 145023. 625.687  28
   0   1   1 140298. 507.608   1
   0   1   1 140673. 826.659  28
   0   1   2 178500. 809.370   1
   0   1   3 3340.74 141.397   1
   0   1   4 124134. 1001.80   1
   0   1   5 91462.0 1286.10  28
   0  -1  -6 45978.6 962.470  22
   0   1   6 56290.1 1134.29  28
   0  -1  -7 47593.9 1061.37  22
   0  -1  -8 9376.27 504.426  22
   0  -1  -9 5451.80 405.809  22
   0  -1 -10 428.708 127.250  10
   0  -1 -10 446.631 131.706  22
   0  -1 -10 326.361 123.005   4
   0  -1 -11 15645.3 720.735  10
   0  -1 -11 14711.6 711.447   4
   0  -1 -12 1638.10 241.945   4
   0  -1 -12 1567.31 219.742  10
   0  -1 -13 637.996 135.541  10
   0  -1 -13 437.039 128.982   4
   0   2 -14 879.980 144.916   4
   0   2 -13 3586.46 319.653   4
   0   2 -12 154.406 97.2406   4
   0   2 -11 180.425 92.2746   4
   0  -2  11 112.055 100.305  24
   0  -2  10 10628.9 659.178  24
   0  -2   9 38242.0 1180.38  24
   0  -2   8 90036.8 1678.50  24
   0  -2   7 3050.92 292.699  24
   0  -2   6 853.231 149.061  24
   0   2  -6 761.843 121.249  25
   0   2  -5 80229.3 994.916  26
   0   2  -4 147744. 1285.86  26
   0   2  -3 38083.1 616.351  26
   0   2  -2 5202.58 227.406  26
   0   2  -1 21745.5 337.084  28
   0   2   0 118292. 814.234  28
   0   2   1 114379. 929.855  28
   0   2   1 115617. 519.545   1
   0   2   2 137752. 1185.62  28
   0   2   3 32528.3 658.545  28
   0   2   4 1014.71 140.522  28
   0  -2  -5 32527.9 768.049  22
   0   2   5 31521.8 822.890  28
   0  -2  -6 61694.7 1184.56  22
   0  -2  -7 40274.7 1060.00  22
   0  -2  -8 144.625 108.889  22
   0  -2  -9 2139.42 289.042  22
   0  -2 -10 12069.4 667.018  10
   0  -2 -10 12010.5 638.018   4
   0  -2 -10 11905.0 646.882  22
   0  -2 -11 3129.09 339.394  10
   0  -2 -11 2462.97 288.976   4
   0  -2 -12 1457.45 213.171   4
   0  -2 -12 1177.50 195.780  10
   0  -2 -13 591.666 119.974   4
   0  -2 -13 814.107 144.278  10
   0   3 -14 6943.98 366.875   4
   0   3 -13 18019.9 679.473   4
   0   3 -12 9864.53 540.959   4
   0  -3  11 23690.4 1016.05  24
   0  -3  11 24336.9 956.337  14
   0  -3  10 120965. 2241.70  24
   0  -3   9 413.908 152.594  24
   0  -3   8 35098.3 1073.79  24
   0   3  -7 74.0207 79.2185  25
   0  -3   7-22.3304 76.7884  24
   0  -3   6 8754.22 457.834  24
   0   3  -6 8819.65 431.516  25
   0   3  -5 15208.6 508.561  26
   0   3  -5 15415.1 540.850  25
   0  -3   5 15821.3 555.990  24
   0   3  -4 214268. 1831.86  26
   0   3  -3 77977.0 1081.56  26
   0   3  -2 189079. 1654.83  26
   0   3  -1 0.33378 30.9128  28
   0   3   0 121617. 1000.34  28
   0   3   1 181396. 1380.48  28
   0   3   2 53017.9 845.936  28
   0  -3  -3 104305. 1244.93  22
   0   3   3 97469.0 1283.07  28
   0  -3  -4 1262.64 155.107  22
   0   3   4 1076.69 156.193  28
   0  -3  -5 12791.6 531.590  22
   0  -3  -6 1212.09 192.013  22
   0  -3  -7 24984.8 889.475  22
   0  -3  -8 22806.2 898.493  22
   0  -3  -9 10162.7 618.376  10
   0  -3  -9 10171.3 616.972  22
   0  -3 -10 3907.24 384.212  10
   0  -3 -10 3916.48 364.614   4
   0  -3 -11 3040.63 305.091   4
   0  -3 -11 3073.22 314.692  10
   0  -3 -12 2880.73 270.486  10
   0  -3 -12 2958.93 261.529   4
   0   4 -14 2121.83 193.863   4
   0   4 -13 4981.31 343.082   4
   0  -4  12 1866.78 260.866  14
   0  -4  11-196.645 121.643  14
   0  -4  10 2124.87 297.425  14
   0  -4  10 2422.92 334.377   6
   0  -4  10 2506.74 334.794  24
   0  -4   9 34556.7 1156.23  24
   0  -4   8 26555.0 959.252  24
   0   4  -8 27910.2 913.755  25
   0   4  -7 13472.5 618.000  25
   0  -4   7 14285.3 655.778  24
   0   4  -6 7193.66 438.220  25
   0   4  -5 536.827 141.600  25
   0   4  -5 770.457 142.958  26
   0   4  -4 177234. 1947.30  26
   0   4  -4 173327. 1987.25  25
   0   4  -3 149579. 1770.80  26
   0  -4   3 146807. 1310.28  22
   0   4  -2 70594.5 1210.72  26
   0  -4   2 70888.6 1086.43  27
   0  -4   1 2269.28 197.875  27
   0  -4   1 2127.45 166.987  22
   0  -4   0 94965.5 1133.26  22
   0  -4   0 96232.2 1260.33  27
   0  -4  -1 1113.54 149.022  27
   0  -4  -1 1132.91 136.613  22
   0  -4  -2 236979. 2089.06  27
   0  -4  -2 239654. 2024.96  22
   0  -4  -3 23503.1 684.346  22
   0  -4  -4 1553.43 192.445  22
   0  -4  -5 2335.11 258.195  22
   0  -4  -6 13810.7 657.670  22
   0  -4  -7 204930. 2688.61  22
   0  -4  -8 848.348 157.676  15
   0  -4  -8 541.261 147.992   4
   0  -4  -8 430.122 151.029  22
   0  -4  -8 781.028 191.740  10
   0  -4  -9 35.0638 85.5070   4
   0  -4  -9-66.7251 89.2511  10
   0  -4 -10 299.702 115.785  10
   0  -4 -10 78.9789 76.9129   4
   0  -4 -11 39.5398 71.2800   4
   0  -4 -11-11.5457 68.6503  10
   0   5 -13 115.854 70.3318   4
   0  -5  13 93.0265 79.3689  14
   0  -5  12 0.26693 85.2609  14
   0  -5  11-75.3337 83.5182  14
   0  -5  10 11732.1 684.702  14
   0  -5  10 11026.2 704.202   6
   0  -5   9 24641.9 985.793  14
   0   5  -9 22594.1 888.869  25
   0  -5   9 23404.4 1013.08   6
   0   5  -8 20598.2 851.259  25
   0   5  -7 25911.1 937.107  25
   0   5  -6 16917.2 740.251  25
   0   5  -5 504.862 145.253  25
   0   5  -4 6284.96 439.127  25
   0  -5   3 857.132 158.625  27
   0  -5   3 1549.95 164.877  22
   0  -5   2 10794.7 415.524  22
   0  -5   2 11261.9 504.853  27
   0  -5   1 400.174 111.142  27
   0  -5   1 471.709 95.8190  22
   0  -5   0 826.104 129.533  22
   0  -5   0 786.087 144.125  27
   0  -5  -1 16064.4 620.272  27
   0  -5  -1 17053.6 580.781  22
   0  -5  -2 36069.3 891.443  22
   0  -5  -3 26850.1 820.187  22
   0  -5  -4 9152.93 512.458  22
   0  -5  -5 556.357 157.881  22
   0  -5  -6 12775.8 656.763  10
   0  -5  -6 12308.1 614.442   4
   0  -5  -6 12337.4 655.492  22
   0  -5  -7 30.0013 87.5269   4
   0  -5  -7 138.308 112.372  22
   0  -5  -7 110.762 76.7222  15
   0  -5  -8 1379.40 193.344  15
   0  -5  -8 1391.76 226.283  10
   0  -5  -9 525.932 114.949  15
   0  -5  -9 525.118 152.219  10
   0  -5 -10 1042.73 181.464  10
   0  -5 -11 2320.59 211.219  10
   0   6 -13 1028.01 127.804   4
   0  -6  13 1121.98 156.164  14
   0  -6  12 15674.3 653.650  14
   0  -6  11 4086.34 374.660  14
   0  -6  10 4640.60 425.889  14
   0  -6   9 344.908 143.706  14
   0  -6   8 6704.08 519.559  14
   0   6  -8 7504.92 540.288  25
   0   6  -7 330.821 147.760  25
   0   6  -6 144.793 123.189  25
   0   6  -5 10314.3 627.629  25
   0   6  -4 1931.96 285.048  25
   0   6  -3 71999.5 1614.72  25
   0  -6   3 73751.0 1446.03  27
   0  -6   2 108074. 1752.51  27
   0  -6   2 109005. 1473.90  22
   0  -6   1 103625. 1472.92  22
   0  -6   1 102307. 1720.23  27
   0  -6   0 1481.91 190.742  22
   0  -6   0 1433.24 214.296  27
   0  -6  -1 5880.49 385.252  22
   0  -6  -1 6154.88 432.923  27
   0  -6  -2 18445.6 705.148  22
   0  -6  -3 25278.7 858.914  22
   0  -6  -4 523.103 117.449  16
   0  -6  -4 478.325 156.037  20
   0  -6  -4 438.444 144.490  22
   0  -6  -4 632.433 141.883  15
   0  -6  -4 431.278 130.609  10
   0  -6  -5 163.696 83.4721  16
   0  -6  -5 213.926 107.396  10
   0  -6  -5 350.526 137.665  20
   0  -6  -5 242.769 115.136  22
   0  -6  -5 354.374 103.703  15
   0  -6  -6 146.207 81.3044  16
   0  -6  -6 484.533 148.806  20
   0  -6  -6 353.155 117.098  15
   0  -6  -6 216.600 115.840  10
   0  -6  -7 5671.16 431.506  10
   0  -6  -7 5526.82 361.749  15
   0  -6  -7 5163.86 322.910  16
   0  -6  -8 5148.50 391.392  10
   0  -6  -8 5053.17 319.902  15
   0  -6  -9 4804.81 338.029  10
   0  -7  12 4559.47 307.488  14
   0  -7  11 242.925 102.742  14
   0  -7  10 1217.39 219.430  14
   0  -7   9 25103.4 943.837  14
   0  -7   8 8038.73 550.985  14
   0  -7   7 17156.8 688.383  17
   0   7  -7 16352.2 817.878  25
   0  -7   7 16283.9 796.650  14
   0  -7   6 43931.9 1141.18  17
   0  -7   6 43433.9 1285.41  14
   0   7  -5 14604.7 788.571  25
   0  -7   5 16120.9 711.402  17
   0  -7   4 24149.4 885.537  17
   0   7  -4 25126.2 1040.06  25
   0   7  -3 110867. 2191.32  25
   0  -7   2 15149.9 723.247  27
   0   7  -2 16647.5 852.832  25
   0  -7   1 7875.33 520.970  27
   0  -7   0 2139.16 238.936  22
   0  -7   0 2498.89 300.769  27
   0  -7  -1-51.3041 76.5255  22
   0  -7  -1 43.2846 81.9995  20
   0  -7  -1 129.643 66.1339  17
   0  -7  -2 1409.65 244.584  20
   0  -7  -2 1330.89 209.539  22
   0  -7  -2 1184.28 177.894  15
   0  -7  -3 10763.3 509.247  15
   0  -7  -3 11273.4 659.958  20
   0  -7  -3 11587.6 595.686  22
   0  -7  -4 19015.0 672.216  15
   0  -7  -4 17775.2 834.113  20
   0  -7  -5 9913.13 472.654  15
   0  -7  -5 8966.29 581.808  20
   0  -7  -6 1575.70 235.099  20
   0  -7  -6 1420.40 177.422  15
   0  -7  -7 1052.78 141.341  15
   0  -7  -8 2848.00 192.012  15
   0  -8  10 5484.48 359.049  14
   0  -8   9 1773.69 236.196  14
   0  -8   8 245.203 113.433  14
   0  -8   8 611.644 127.798  17
   0  -8   7 1791.53 217.456  17
   0  -8   7 1465.18 222.742  14
   0  -8   6 2835.81 285.584  17
   0  -8   5 1997.26 253.037  17
   0  -8   4 9796.20 563.200  17
   0  -8   3 83.6257 114.202  17
   0  -8   2 26178.1 944.468  17
   0  -8   1 14645.8 646.932  20
   0  -8   1 13634.5 687.212  17
   0  -8   0 7336.51 506.778  17
   0  -8   0 7274.86 475.446  20
   0  -8  -1 207.873 110.555  17
   0  -8  -1 484.363 144.193  20
   0  -8  -2 301.133 141.005  20
   0  -8  -3 7361.52 489.554  20
   0  -8  -4 8856.04 522.558  20
   0  -8  -5 3569.08 314.508  20
   0  -8  -6 631.694 125.260  20
   0  -9   8 88.6248 52.0048  17
   0  -9   7 1023.85 146.203  17
   0  -9   6 1549.36 186.070  17
   0  -9   5 1361.66 189.811  17
   0  -9   4 732.958 157.885  17
   0  -9   3 29.8401 86.5394  17
   0  -9   2 5136.00 379.710  17
   0  -9   1 5284.92 380.120  17
   0  -9   0 7152.86 397.288  20
   0  -9   0 6799.86 424.565  17
   0  -9  -1 5884.54 366.487  20
   0  -9  -2 188.137 93.9032  20
   0  -9  -3 26.7907 63.4018  20
   1 -10   2 8508.75 371.238  17
   1 -10   3 6555.84 323.534  17
   1  -9  -4 1940.90 192.031  20
   1  -9  -3 7458.44 387.083  20
   1  -9  -2 8457.48 425.341  20
   1  -9  -2 7742.03 427.164  17
   1  -9  -1 4772.60 324.471  20
   1  -9  -1 4495.57 346.829  17
   1  -9   0 2068.28 246.481  17
   1  -9   1 2058.67 244.655  17
   1  -9   2 2041.16 248.513  17
   1  -9   3 1884.21 236.575  17
   1  -9   4 76.8331 82.3597  17
   1  -9   5 832.725 145.508  17
   1  -9   6 729.637 128.648  17
   1  -9   7 2048.28 228.767  14
   1  -9   8 14226.5 541.048  14
   1  -8  -6 2630.75 250.688  20
   1  -8  -5 1172.37 191.157  20
   1  -8  -4 77.2093 92.0432  20
   1  -8  -3 1419.72 234.696  20
   1  -8  -3 1587.84 223.540  17
   1  -8  -2 811.970 191.048  20
   1  -8  -2 915.252 188.256  17
   1  -8  -1 392.997 136.478  20
   1  -8  -1 479.722 139.354  17
   1  -8   0 1392.60 228.763  17
   1  -8   0 1179.67 206.416  20
   1  -8   1 1941.64 263.818  17
   1  -8   2 27871.6 970.623  17
   1  -8   3 54389.9 1326.49  17
   1  -8   4 283.612 119.885  17
   1  -8   5 14833.8 655.511  17
   1  -8   5 13761.0 713.370  14
   1  -8   6 834.367 181.991  14
   1  -8   6 904.073 160.922  17
   1  -8   7 310.347 127.990  14
   1  -8   8 9293.46 544.559  14
   1  -8   9-50.2194 79.3359  14
   1  -8  10 45.5075 67.7697  14
   1  -7  -7 763.516 166.324  20
   1  -7  -6 20.6803 60.6859  15
   1  -7  -6 65.1458 84.4024  20
   1  -7  -5 8145.69 415.819  15
   1  -7  -5 7175.63 523.566  20
   1  -7  -4 3805.10 289.010  15
   1  -7  -4 3530.00 376.159  20
   1  -7  -3 8409.47 564.019  20
   1  -7  -3 8199.10 430.991  15
   1  -7  -3 8545.57 560.139  17
   1  -7  -2 171.357 105.779  17
   1  -7  -2 2.08979 87.0296  20
   1  -7  -1 17466.4 762.631  20
   1  -7  -1 16298.5 769.789  27
   1  -7  -1 17569.7 793.108  17
   1  -7   0 5117.30 435.134  27
   1  -7   1 2771.70 323.287  27
   1  -7   2 3190.54 331.013  27
   1  -7   3 9373.78 559.290  27
  -1   7  -4 4494.96 449.879  25
  -1   7  -5 1634.87 275.569  25
   1  -7   5 2041.34 252.300  17
   1  -7   5 1658.71 268.396  14
  -1   7  -6 2545.04 331.427  25
   1  -7   6 2337.06 312.914  14
   1  -7   7 7696.36 552.636  14
   1  -7   8 409.866 136.264  14
   1  -7   9 13730.9 692.409  14
   1  -7  10 20702.4 796.590  14
   1  -7  11 551.058 127.261  14
   1  -6 -10 1569.68 171.212  10
   1  -6  -9 107.039 83.2334  10
   1  -6  -8 2069.43 248.214  10
   1  -6  -7 4604.08 376.307  10
   1  -6  -7 4322.35 396.292  20
   1  -6  -6 6200.83 510.862  20
   1  -6  -6 6841.92 468.165  10
   1  -6  -5 10550.0 576.705  22
   1  -6  -5 10706.1 568.782  10
   1  -6  -5 9158.68 623.012  20
   1  -6  -5 10632.4 494.965  15
   1  -6  -4 13154.5 620.304  22
   1  -6  -3-24.2561 79.7728  22
   1  -6  -3-122.113 90.8948  27
   1  -6  -2 1006.65 195.356  27
   1  -6  -2 644.014 136.284  22
   1  -6  -1 17891.7 746.243  27
   1  -6   0 89803.0 1632.88  27
   1  -6   1 7918.94 484.649  27
   1  -6   2 3464.35 320.740  27
   1  -6   3 17189.6 692.405  27
   1  -6   4 27986.4 882.934  27
  -1   6  -5 1891.05 281.822  25
  -1   6  -6 12298.1 687.709  25
  -1   6  -7 2872.19 329.764  25
  -1   6  -8 9696.40 594.800  25
   1  -6   8 9061.01 603.740  14
   1  -6   9 11573.8 708.107   6
   1  -6   9 12251.3 689.605  14
   1  -6  10 7076.60 501.213  14
   1  -6  10 6201.48 505.589   6
   1  -6  11 2336.92 276.530  14
   1  -6  12 3290.40 292.265  14
   1  -5 -11 3673.24 269.909  10
   1  -5 -10 5464.60 382.585  10
   1  -5  -9 297.055 124.320  10
   1  -5  -8 10547.8 594.971  10
   1  -5  -7 163.800 113.362  10
   1  -5  -7 368.624 146.108  22
   1  -5  -7 299.935 131.242  20
   1  -5  -6 13744.6 663.564  22
   1  -5  -5 41237.2 1088.65  22
   1  -5  -4 14693.8 613.034  22
   1  -5  -3 3016.58 264.834  22
   1  -5  -3 2658.48 284.582  27
   1  -5  -2 7489.81 442.100  27
   1  -5  -2 6952.20 373.950  22
   1  -5  -1 22582.2 743.305  27
   1  -5  -1 23139.8 636.631  22
   1  -5   0 3209.07 280.445  27
   1  -5   1 41004.8 981.050  13
   1  -5   1 42424.7 979.567  27
   1  -5   2 6030.21 371.606  27
   1  -5   2 5370.93 371.240  13
   1  -5   3 1462.50 204.208  13
   1  -5   3 1459.97 190.441  27
   1  -5   4 35040.2 990.662  13
   1  -5   4 36424.9 900.377  27
  -1   5  -5 30004.5 969.859  25
   1  -5   5 32426.1 982.078  13
  -1   5  -6 13934.3 672.866  25
  -1   5  -7 13397.1 662.136  25
   1  -5   9 160.713 109.966  14
   1  -5   9 36.7244 61.1730   6
   1  -5  10 28904.9 1038.85  14
   1  -5  10 29208.9 1153.35   6
   1  -5  11 243.888 127.521   6
   1  -5  11 216.877 117.943  14
   1  -5  12 4067.20 347.886  14
  -1   5 -13 85.7795 62.6856   4
   1  -4 -12 126.929 82.0059  10
   1  -4 -11 1955.20 240.723  10
   1  -4 -10 1273.86 222.815  10
   1  -4  -9 21207.0 860.434  10
   1  -4  -8 2675.06 319.802  22
   1  -4  -8 3445.81 353.173  10
   1  -4  -7 31882.9 1011.53  22
   1  -4  -6 515.361 142.315  22
   1  -4  -5 3999.09 315.027  22
   1  -4  -4 3234.35 287.147  27
   1  -4  -4 3274.00 263.792  22
   1  -4  -3 10735.0 486.882  27
  -1   4   3 11357.8 495.936  28
   1  -4  -3 11626.5 455.756  22
  -1   4   2 69616.2 1121.34  28
   1  -4  -2 70240.1 1164.86  27
   1  -4  -2 70842.5 1046.89  22
  -1   4   1 344237. 2350.48  28
   1  -4  -1 345627. 2492.47  27
   1  -4  -1 345951. 2148.12  22
   1  -4   0 109766. 1372.90  27
  -1   4   0 112289. 1295.69  28
  -1   4  -1 39492.8 767.121  28
   1  -4   1 40411.3 816.934  27
   1  -4   2 23337.4 620.389  27
   1  -4   2 21960.1 629.964  13
  -1   4  -3 3269.24 272.842  26
   1  -4   3 3060.63 230.025  27
   1  -4   3 3337.82 259.080  13
   1  -4   4 116458. 1565.92  13
   1  -4   4 118934. 1422.08  27
  -1   4  -4 117086. 1590.44  26
   1  -4   5 4343.70 329.677  24
   1  -4   5 4234.69 314.326  13
  -1   4  -6 180.213 96.1504  25
   1  -4   6 179.523 112.324  24
   1  -4   6 4.84723 47.7767  13
   1  -4   7 157.180 95.0727  24
   1  -4   8 9881.49 608.568  24
   1  -4   9 5266.50 469.768  24
   1  -4  10 97533.6 2033.89  24
   1  -4  10 96761.3 1880.99  14
   1  -4  10 94161.0 2096.65   6
   1  -4  11 8108.99 623.438   6
  -1   4 -12 7838.37 465.288   4
  -1   4 -13 1727.09 207.658   4
  -1   4 -14 596.942 105.814   4
   1  -3 -13 9303.94 402.207  10
   1  -3 -12 5798.42 395.872  10
   1  -3 -11 12.9523 75.6208  10
   1  -3 -10 780.830 182.091  10
   1  -3  -9 2294.63 295.792  22
   1  -3  -9 2707.05 309.309  10
   1  -3  -8 316.292 128.245  22
   1  -3  -7 52969.5 1234.77  22
   1  -3  -6 4564.75 341.186  22
   1  -3  -5 2508.23 230.556  22
   1  -3  -4 107266. 1338.41  22
  -1   3   4 103848. 1463.50  28
   1  -3  -3 25898.7 593.102  22
  -1   3   3 23988.8 639.256  28
  -1   3   2 5887.07 291.507  28
  -1   3   1 183.292 66.2715  28
  -1   3   0 11324.3 354.586  28
  -1   3  -1 11469.0 359.367  28
  -1   3  -2 175013. 1465.68  28
   1  -3   3 1609.63 148.111   1
  -1   3  -4 5739.76 300.763  26
   1  -3   4 5498.86 292.858   1
  -1   3  -5 16077.9 552.824  25
   1  -3   5 16678.9 607.477  24
   1  -3   5 16703.5 555.323   1
   1  -3   5 17526.5 550.798  13
   1  -3   6 34962.4 955.357  24
   1  -3   6 38050.0 861.552  13
   1  -3   7 44755.5 1164.50  24
   1  -3   8 10991.0 622.489  24
   1  -3   9 47214.5 1363.20  24
   1  -3  10 20757.2 971.579   6
   1  -3  10 22120.1 971.393  24
   1  -3  11 657.506 194.058  24
  -1   3 -12 1119.44 191.063   4
  -1   3 -13 3493.31 305.155   4
  -1   3 -14 4873.61 303.248   4
   1  -2 -13 3665.28 292.051  10
   1  -2 -12 904.330 179.638  10
   1  -2 -11 195.112 115.638  10
   1  -2 -10 2789.97 315.401  10
   1  -2 -10 2786.16 322.972  22
   1  -2  -9 26714.1 950.085  22
   1  -2  -8 9896.58 545.148  22
   1  -2  -7 21295.2 733.059  22
   1  -2  -6 4523.42 310.992  22
   1  -2  -5 255.283 83.9727  22
  -1   2   5 169.467 77.8462  28
  -1   2   4 28674.6 685.142  28
  -1   2   3 40833.9 740.082  28
  -1   2   2 9534.24 321.053  28
  -1   2   1 36058.7 557.357  28
  -1   2   0 92876.7 849.687  28
   1  -2   0 94100.9 501.560   1
   1  -2   1 17111.2 303.368   1
  -1   2  -1 18851.9 400.602  28
   1  -2   2 401295. 1760.39   1
   1  -2   3 271261. 1672.78   1
  -1   2  -3 266048. 1629.45  26
  -1   2  -4 73.3662 48.3458  26
   1  -2   4 53.0583 48.9160   1
   1  -2   5 6253.17 356.327  24
   1  -2   5 6157.93 317.153   1
   1  -2   6 14942.4 540.012   1
   1  -2   6 14109.4 588.644  24
   1  -2   7 85858.2 1560.03  24
   1  -2   8 75.2148 114.585  24
   1  -2   9 653.917 188.432  24
   1  -2  10 22342.4 964.806  24
  -1   2 -11 13587.2 679.746   4
   1  -2  11 13394.4 758.579  24
  -1   2 -12 1591.80 232.538   4
  -1   2 -13 2645.49 276.598   4
  -1   2 -14 103.685 71.5776   4
   1  -1 -14 6441.35 330.529  10
   1  -1 -13 9266.85 482.404  10
   1  -1 -12 745.212 175.267  10
   1  -1 -11 509.504 163.738  22
   1  -1 -11 518.749 144.481  10
   1  -1 -10-16.4405 105.352  22
   1  -1  -9 3192.88 317.736  22
  -1   1   8 1315.25 210.770  24
  -1   1   7 42895.7 1000.16  24
  -1   1   6 182646. 1971.41  28
  -1   1   6 186218. 1894.81  24
  -1   1   5 39074.2 816.242  28
  -1   1   4 92978.4 1112.34  28
  -1   1   3 108895. 1053.73  28
  -1   1   2 13458.0 324.311  28
   1  -1   0 23370.1 264.676   1
   1  -1   1 67159.9 562.252   1
   1  -1   2 448894. 1743.86   1
  -1   1  -3 70058.0 595.359  26
   1  -1   3 70546.3 802.681   1
   1  -1   4 10399.2 352.570   1
   1  -1   5 35530.7 721.344   1
   1  -1   6 97354.1 1316.87   1
   1  -1   6 94038.4 1447.64  24
   1  -1   7 1029.61 178.163  24
   1  -1   8 35482.5 1056.03  24
   1  -1   9 1674.57 256.549  24
   1  -1  10 500.296 160.388  24
  -1   1 -11 740.040 174.342   4
   1  -1  11 968.285 212.057  24
  -1   1 -12 764.961 175.673   4
  -1   1 -13 5906.49 411.672   4
  -1   1 -14 2872.10 245.703   4
   1   0 -14 669.794 121.061  10
   1   0 -13 4409.86 340.086  10
   1   0 -12 1955.36 252.395  10
   1   0 -11 11163.4 589.144  22
  -1   0  11 11222.1 660.852  24
  -1   0  10 17174.6 807.871  24
  -1   0   9 7719.16 515.474  24
  -1   0   8 7269.34 456.852  24
  -1   0   7 43280.2 1000.42  28
  -1   0   7 44302.6 1029.57  24
  -1   0   6 158.488 77.1420  28
  -1   0   6 101.776 69.6632  24
  -1   0   5 127399. 1355.07  28
   1   0  -5 134113. 1162.18  26
   1   0  -4 17349.4 379.620  26
  -1   0   4 16654.3 423.903  28
  -1   0   3 133845. 1011.86  28
   1   0  -3 131345. 941.046  26
  -1   0   2 772582. 1979.68  28
  -1   0   1 20266.8 246.815  28
  -1   0   0 10268.2 193.534  28
   1   0   0 13376.3 177.390  26
   1   0   2 107788. 843.145   1
   1   0   3 8136.64 268.583   1
   1   0   4 33108.7 602.798   1
   1   0   5 141134. 1404.61   1
   1   0   6 309244. 2517.92  24
   1   0   6 302566. 2272.60   1
   1   0   7 24616.5 787.593  24
   1   0   8 5267.62 398.188  24
  -1   0 -10 7656.07 525.859   4
  -1   0 -11 9997.84 612.334   4
  -1   0 -11 10036.7 572.669  21
  -1   0 -12 1776.65 255.473   4
  -1   0 -13 166.012 93.8794   4
  -1   0 -14 30.5498 58.2727   4
   1   1 -14 2983.01 240.620  10
   1   1 -13 649.710 143.391  10
   1   1 -12 1106.24 193.840   4
  -1  -1  11 190.769 114.078  24
   1   1 -11 293.182 107.341   4
  -1  -1  10 1414.61 252.351  24
  -1  -1   9 3931.45 374.961  24
  -1  -1   8 7748.92 482.022  24
  -1  -1   7 98748.6 1562.24  24
  -1  -1   6 72136.5 1196.45  24
   1   1  -6 71599.8 964.204  26
   1   1  -6 70310.0 1030.93  25
   1   1  -5 144325. 1269.56  26
   1   1  -4 62.8439 46.0086  26
   1   1  -3 36043.4 538.043  26
  -1  -1   2 3780.02 95.8041  28
   1   1  -1 33795.5 427.021  26
   1   1   0 225234. 970.122  26
   1   1   1 9997.66 243.503   1
   1   1   1 9683.73 175.720  26
   1   1   2 1736.36 114.734   1
   1   1   2 1797.80 67.8827  26
   1   1   3 115363. 1007.94   1
   1   1   4 36521.0 629.337   1
   1   1   5 45790.2 786.809   1
  -1  -1  -5 44844.1 807.805  12
  -1  -1  -6 19453.4 603.266  22
  -1  -1  -6 22245.1 627.860  12
  -1  -1  -7 730.198 132.144  12
  -1  -1 -10 153.766 113.308   4
  -1  -1 -10 439.300 137.405  21
  -1  -1 -11 51.6125 78.4330  21
  -1  -1 -11 9.43438 88.2935   4
  -1  -1 -12 607.849 168.579   4
  -1  -1 -13 5879.29 380.133   4
   1   2 -14 5752.81 322.116  10
   1   2 -12 335.289 135.479   4
  -1  -2  12-177.888 114.551  14
   1   2 -11 18667.9 736.928   4
  -1  -2  11 17782.0 828.889  14
  -1  -2  11 17294.0 866.589  24
  -1  -2  10 80636.3 1813.36  24
  -1  -2   9 6008.96 471.893  24
  -1  -2   8 4349.49 376.272  24
   1   2  -7 5535.10 338.968  25
  -1  -2   7 5568.23 381.016  24
   1   2  -6 286.037 87.6099  25
   1   2  -6 258.939 80.2148  26
  -1  -2   6 220.749 101.472  24
   1   2  -5 36578.4 719.891  26
   1   2  -4 1464.75 145.391  26
   1   2  -3 904.218 110.294  26
   1   2  -2 356198. 1882.71  26
   1   2  -1 86425.7 413.020  28
   1   2  -1 91610.7 897.132  26
   1   2   0 378145. 1280.97  28
   1   2   0 373278. 1735.64  26
   1   2   1 55102.7 642.130  28
   1   2   1 54349.9 645.239  26
   1   2   2 330.519 55.8719   1
   1   2   2 219.864 58.3482  28
   1   2   3 23264.5 581.765  28
   1   2   4 13514.1 502.484  28
  -1  -2  -4 13614.4 434.838  12
  -1  -2  -4 13754.7 459.540  22
   1   2   5 4687.35 336.683  28
  -1  -2  -5 4480.05 294.199  22
  -1  -2  -5 4738.96 283.767  12
  -1  -2  -6 8531.79 442.152  22
  -1  -2  -6 10313.9 446.508  12
  -1  -2  -7 18965.6 712.578  22
  -1  -2  -8 1292.76 211.967  22
  -1  -2  -9 34758.8 1060.92  21
  -1  -2  -9 34656.9 1117.68   4
  -1  -2 -10 5223.98 446.017   4
  -1  -2 -10 5303.88 422.509  21
  -1  -2 -11 2589.62 302.407   4
  -1  -2 -11 2261.70 271.130  21
  -1  -2 -12 61.4773 87.5821   4
  -1  -2 -13 423.642 111.006   4
  -1  -3  13-181.497 105.898  14
   1   3 -13-116.913 77.0206   4
   1   3 -12 327.174 109.652   4
  -1  -3  12 76.0584 113.301  14
  -1  -3  11 20710.8 947.053  24
  -1  -3  11 19979.5 892.309  14
  -1  -3  10 117264. 2198.42  24
  -1  -3   9 102.906 94.1954  24
  -1  -3   8 17535.7 754.886  24
   1   3  -8 18046.3 692.444  25
  -1  -3   7 31261.4 922.887  24
   1   3  -7 29751.9 855.769  25
   1   3  -6 94406.1 1379.27  26
  -1  -3   6 96964.0 1472.55  24
   1   3  -6 95926.9 1450.83  25
   1   3  -5 42125.0 881.992  26
   1   3  -5 43712.0 924.812  25
   1   3  -4 82670.7 1187.52  26
   1   3  -4 87983.3 1235.92  25
   1   3  -3 42988.2 820.110  26
   1   3  -2 5440.04 285.200  26
   1   3  -1 2065.51 171.899  26
   1   3   0 126236. 1286.23  26
   1   3   1 215977. 1655.52  26
  -1  -3  -2 128007. 1359.09  22
   1   3   3 8486.39 384.380  28
  -1  -3  -3 8845.50 360.144  12
  -1  -3  -3 8943.65 388.724  22
  -1  -3  -4 17465.4 542.633  12
  -1  -3  -4 17501.2 594.756  22
   1   3   4 18006.4 627.536  28
  -1  -3  -5 23860.0 674.479  12
  -1  -3  -5 21211.8 710.522  22
  -1  -3  -6 13627.5 619.330  22
  -1  -3  -7 871.453 190.504  22
  -1  -3  -8 29844.6 1031.16  22
  -1  -3  -9 16989.3 742.442  21
  -1  -3  -9 16514.8 794.356  10
  -1  -3  -9 17061.7 787.600   4
  -1  -3 -10 503.113 145.635  10
  -1  -3 -10 501.270 159.931   4
  -1  -3 -11 2184.99 266.991   4
  -1  -3 -11 1960.83 222.850  15
  -1  -3 -12 407.904 121.955   4
  -1  -4  14 2797.82 243.280  14
   1   4 -13 5393.38 341.181   4
  -1  -4  13 5093.28 393.474  14
  -1  -4  12-30.2736 84.4995  14
  -1  -4  11 9886.29 625.064  14
  -1  -4  10 8231.73 584.497  24
  -1  -4  10 7870.47 566.179  14
  -1  -4   9 43511.7 1281.66  24
   1   4  -9 44151.2 1196.19  25
   1   4  -8 25394.5 889.993  25
   1   4  -7 83.0768 91.2056  25
   1   4  -6 1387.18 204.586  25
   1   4  -5 39253.3 990.640  25
   1   4  -4 41286.7 968.163  25
   1   4  -4 43145.4 983.828  26
   1   4  -3 25976.4 746.572  26
   1   4  -3 26797.4 751.993  25
  -1  -4   3 25970.5 602.481  22
  -1  -4   3 25162.5 646.934   2
  -1  -4   2 1891.05 166.728  22
  -1  -4   2 1731.84 165.911   2
  -1  -4   2 1933.90 187.241  27
   1   4  -2 2023.51 208.515  25
   1   4  -2 2013.72 213.351  26
   1   4  -1 511.651 119.421  26
  -1  -4   1 597.552 113.710  27
  -1  -4   1 651.524 102.060   2
  -1  -4   0 207965. 1797.47  22
   1   4   0 211529. 2016.62  26
  -1  -4  -1 6805.23 318.487  12
  -1  -4  -1 6571.99 338.144  22
  -1  -4  -2 95927.5 1369.16  22
  -1  -4  -2 95730.9 1245.01  12
  -1  -4  -3 112.609 66.1329  22
  -1  -4  -3 204.491 73.6499  12
  -1  -4  -4 24498.7 701.267  12
  -1  -4  -4 24209.1 781.943  22
  -1  -4  -5 70054.8 1427.78  22
  -1  -4  -6 8328.21 535.133  22
  -1  -4  -7 80.3829 110.393  22
  -1  -4  -7 49.1658 118.568   4
  -1  -4  -7 161.971 101.205  10
  -1  -4  -8 33022.2 1071.34   4
  -1  -4  -8 32749.9 989.845  15
  -1  -4  -8 29454.1 1069.40  22
  -1  -4  -8 29439.0 1064.78  10
  -1  -4  -9 2566.48 300.551   4
  -1  -4  -9 2882.21 291.664  15
  -1  -4  -9 2480.65 309.228  10
  -1  -4 -10 159.936 83.8578  15
  -1  -4 -10 321.382 132.375  10
  -1  -4 -10 55.1330 94.5756   4
  -1  -4 -11 1020.35 141.485  15
  -1  -4 -11 665.508 133.864  10
   1   5 -13 237.606 83.3041   4
  -1  -5  13 110.913 87.1378  14
  -1  -5  12 103.107 100.529  14
  -1  -5  11 5403.89 460.408  14
  -1  -5  10 25670.1 1012.20  14
  -1  -5   9 29172.2 1071.65  14
   1   5  -9 27942.5 1005.26  25
   1   5  -8 25478.6 963.154  25
   1   5  -7 97.2867 96.5426  25
   1   5  -6-20.4307 94.8396  25
   1   5  -5 7259.64 480.718  25
   1   5  -4 255.634 100.292  25
  -1  -5   4 436.973 113.653  22
   1   5  -3 14299.7 627.367  25
  -1  -5   3 15013.3 519.927  22
   1   5  -2 8107.77 466.557  25
  -1  -5   2 6934.59 399.658  27
  -1  -5   2 7726.69 382.736  22
  -1  -5   1 22150.4 658.786  22
  -1  -5   1 19626.6 657.077  27
  -1  -5   0 85272.8 1322.38  22
  -1  -5   0 84645.5 1373.42  27
  -1  -5  -1 26037.9 763.474  22
  -1  -5  -2 17805.6 663.966  22
  -1  -5  -3 521.691 143.224  22
  -1  -5  -4 86.3995 94.9881  22
  -1  -5  -5 1555.71 249.417  22
  -1  -5  -6 271.679 117.799  22
  -1  -5  -6 305.334 121.531  10
  -1  -5  -6 138.337 83.2503  15
  -1  -5  -6 100.333 76.5243  16
  -1  -5  -7 16.0000 94.4351  16
  -1  -5  -7 154.087 89.6420  15
  -1  -5  -7 278.945 122.492  10
  -1  -5  -8 2107.91 282.836  10
  -1  -5  -8 2291.86 257.888  15
  -1  -5  -9 98.2083 73.1217  15
  -1  -5  -9 151.993 95.6576  10
  -1  -5 -10 1798.97 182.041  15
  -1  -5 -10 1449.72 193.179  10
  -1  -6  13 4592.87 308.360  14
  -1  -6  12 10968.8 553.773  14
  -1  -6  11 1372.30 237.656  14
  -1  -6  10 5060.79 442.692  14
  -1  -6   9 2035.56 296.238  14
  -1  -6   9 2670.61 265.454  17
   1   6  -8 19217.0 869.348  25
  -1  -6   8 19768.9 875.152  14
  -1  -6   8 19103.1 732.170  17
   1   6  -7 1565.97 269.945  25
  -1  -6   7 1638.60 228.214  17
  -1  -6   7 1513.56 236.742  14
   1   6  -6 1278.88 238.005  25
   1   6  -5 11550.2 661.223  25
   1   6  -4 54373.6 1397.20  25
   1   6  -3 62499.8 1462.85  25
  -1  -6   3 62598.7 1165.36  22
  -1  -6   2 1185.75 174.624  22
  -1  -6   1 490.451 110.938  22
  -1  -6   1 120.024 95.2528  27
  -1  -6   0 3.21763 142.866  22
  -1  -6  -1 1049.85 184.557  22
  -1  -6  -2 20299.8 777.512  22
  -1  -6  -3 358.476 132.237  22
  -1  -6  -4 634.680 171.826  22
  -1  -6  -4 719.224 174.743  20
  -1  -6  -4 1037.15 190.410  10
  -1  -6  -4 740.253 148.074  15
  -1  -6  -4 670.440 140.998  16
  -1  -6  -5 14249.1 690.909  20
  -1  -6  -5 13478.2 679.925  10
  -1  -6  -5 14621.1 721.834  22
  -1  -6  -5 14590.4 593.797  16
  -1  -6  -5 13658.1 609.880  15
  -1  -6  -6 5414.01 430.407  10
  -1  -6  -6 5436.12 354.627  16
  -1  -6  -6 5631.00 388.887  15
  -1  -6  -7 15209.3 608.744  15
  -1  -6  -7 14341.8 678.469  10
  -1  -6  -7 14695.7 541.604  16
  -1  -6  -8 4108.81 257.210  16
  -1  -6  -8 4218.44 294.371  15
  -1  -6  -9 1563.69 159.218  15
  -1  -7  12 772.115 139.933  14
  -1  -7  11 1747.24 223.248  14
  -1  -7  10 3300.86 331.003  14
  -1  -7   9 6395.48 394.181  17
  -1  -7   9 6361.48 473.673  14
  -1  -7   8 50359.9 1345.63  14
  -1  -7   8 47777.3 1136.90  17
  -1  -7   7 5281.55 393.706  17
   1   7  -6 455.018 160.412  25
  -1  -7   6 584.181 146.558  17
   1   7  -5 382.323 154.344  25
  -1  -7   5 373.673 137.232  17
  -1  -7   4 22302.6 855.021  17
   1   7  -4 22239.2 955.891  25
  -1  -7   3 37665.0 945.730  22
  -1  -7   3 39160.6 1139.59  17
  -1  -7   2 4408.33 356.277  20
  -1  -7   2 4211.53 366.800  17
  -1  -7   2 4540.68 358.847  22
  -1  -7   1-157.639 79.5912  18
  -1  -7   1-34.5938 48.9220  17
  -1  -7   0 607.505 131.604  22
  -1  -7   0 878.650 180.802  20
  -1  -7  -1 11491.2 591.293  22
  -1  -7  -1 10900.0 481.029  16
  -1  -7  -1 12412.5 656.499  20
  -1  -7  -1 11125.0 511.599  15
  -1  -7  -2 13975.4 584.605  15
  -1  -7  -2 12902.6 537.848  16
  -1  -7  -2 14926.9 727.275  20
  -1  -7  -2 15438.1 695.748  22
  -1  -7  -3 575.667 127.366  15
  -1  -7  -3 953.648 201.753  20
  -1  -7  -3 768.707 146.921  16
  -1  -7  -4 8455.73 436.732  16
  -1  -7  -4 8511.72 544.665  20
  -1  -7  -4 8886.82 467.174  15
  -1  -7  -5-44.3007 68.4835  15
  -1  -7  -5-62.4348 91.7707  20
  -1  -7  -5 49.5950 67.7344  16
  -1  -7  -6-124.755 78.1777  15
  -1  -7  -7 639.832 114.124  15
  -1  -8  10-46.7417 67.0980  14
  -1  -8   9 1115.14 153.705  17
  -1  -8   8 9512.48 460.715  17
  -1  -8   7 27.2892 69.1297  17
  -1  -8   6 128.521 93.5468  17
  -1  -8   5 72.3042 71.4938  17
  -1  -8   4 3773.80 350.784  17
  -1  -8   3 4401.09 378.260  17
  -1  -8   2 48759.1 1133.78  20
  -1  -8   2 45281.4 1272.56  18
  -1  -8   2 45702.1 1215.32  17
  -1  -8   1 21360.3 784.135  20
  -1  -8   1 20371.6 809.917  17
  -1  -8   0 194.877 86.3090  20
  -1  -8  -1 1537.52 235.075  20
  -1  -8  -2 8463.03 515.254  20
  -1  -8  -3 4689.85 381.257  20
  -1  -8  -4 864.807 168.539  20
  -1  -8  -5 31.0272 75.5237  20
  -1  -9   8 10297.1 381.095  17
  -1  -9   8 11049.2 456.759  18
  -1  -9   7 2924.93 268.777  18
  -1  -9   7 2939.14 232.199  17
  -1  -9   6 2334.03 257.201  18
  -1  -9   6 2443.90 232.180  17
  -1  -9   5 11.4961 76.1417  17
  -1  -9   5 51.1775 79.2268  18
  -1  -9   4 2766.91 263.893  17
  -1  -9   4 2339.53 267.724  18
  -1  -9   3 13487.2 575.445  17
  -1  -9   3 12643.0 585.096  18
  -1  -9   2 7444.26 373.253  20
  -1  -9   2 6863.16 413.538  17
  -1  -9   1 1646.86 192.596  20
  -1  -9   1 1677.46 207.482  17
  -1  -9   0 584.081 126.858  20
  -1  -9  -1 47.5051 71.9099  20
  -1  -9  -2 3075.56 252.780  20
   2  -9  -4 4906.06 285.285  20
   2  -9  -3 3565.61 263.191  20
   2  -9  -3 3292.37 262.685  17
   2  -9  -2 1102.13 155.685  20
   2  -9  -2 1034.52 166.988  17
   2  -9  -1 635.679 146.040  17
   2  -9   0 101.780 88.3261  17
   2  -9   1 747.273 168.269  17
   2  -9   2-71.6946 90.1975  17
   2  -9   3 3309.65 293.432  17
   2  -9   4 155.012 101.778  14
   2  -9   4 234.771 100.173  17
   2  -9   5 2830.26 241.955  17
   2  -9   5 2561.70 274.899  14
   2  -9   6 7747.38 447.941  14
   2  -9   7 1498.52 196.108  14
   2  -9   8 614.753 123.333  14
   2  -8  -6 417.125 121.016  20
   2  -8  -5-64.7436 90.1889  20
   2  -8  -4-143.207 91.5174  20
   2  -8  -4 54.2277 80.7724  17
   2  -8  -3 725.024 175.551  20
   2  -8  -3 701.425 153.805  17
   2  -8  -2 1266.72 209.691  17
   2  -8  -2 1286.20 197.784  20
   2  -8  -1-55.1278 84.3196  20
   2  -8  -1-140.213 89.5287  17
   2  -8   0 395.853 152.680  17
   2  -8   1 9860.98 574.917  17
   2  -8   2 425.618 141.425  17
   2  -8   3 87100.5 1772.75  14
   2  -8   3 86062.9 1622.56  17
   2  -8   4 6115.65 422.819  17
   2  -8   4 5533.61 456.233  14
   2  -8   5-59.1203 58.9346  14
   2  -8   6-92.8116 88.5532  14
   2  -8   7-20.1333 109.890  14
   2  -8   8 302.359 122.072  14
   2  -8   9 5294.04 371.305  14
   2  -8  10 176.120 80.6692  14
   2  -7  -8 149.078 81.8922  20
   2  -7  -7 338.531 119.383  20
   2  -7  -6-194.949 106.820  20
   2  -7  -5 488.193 138.974  17
   2  -7  -5 200.678 109.393  20
   2  -7  -4 6741.36 505.114  20
   2  -7  -4 7145.11 504.049  17
   2  -7  -3 50617.5 1338.38  20
   2  -7  -3 50079.8 1344.11  17
   2  -7  -3 48464.2 1337.77  27
   2  -7  -2 22071.5 858.765  20
   2  -7  -2 20621.3 871.020  27
   2  -7  -2 20434.8 858.844  17
   2  -7  -1 800.987 184.056  20
   2  -7  -1 946.070 193.621  27
   2  -7  -1 827.567 178.777  17
   2  -7   0 9760.53 590.880  27
   2  -7   0 10479.4 598.748  17
   2  -7   1 33109.6 1066.89  27
   2  -7   2 25736.3 930.683  27
   2  -7   3 6947.01 475.308  27
   2  -7   3 7074.66 470.516  17
   2  -7   3 7283.56 519.594  14
   2  -7   4 23248.9 825.501  17
   2  -7   4 22821.1 933.432  14
   2  -7   4 21193.3 810.203  27
  -2   7  -5 2429.45 329.984  25
   2  -7   5 2962.98 345.981  14
  -2   7  -6 2699.24 341.969  25
   2  -7   6 2396.51 308.147  14
   2  -7   7 7804.07 550.822  14
   2  -7   8 26878.5 981.054  14
   2  -7   9 5259.50 415.295  14
   2  -7   9 5560.36 458.101   6
   2  -7  10 636.359 157.805   6
   2  -7  10 890.154 172.206  14
   2  -7  11-67.1627 71.1426  14
   2  -6  -9 1030.12 161.793  10
   2  -6  -8 5777.58 385.903  10
   2  -6  -8 6078.88 441.845  20
   2  -6  -7 11333.9 653.715  20
   2  -6  -7 13773.5 613.294  10
   2  -6  -6 513.670 132.933  10
   2  -6  -6 415.173 144.528  20
   2  -6  -5 949.646 207.396  20
   2  -6  -4 1036.65 200.421  27
   2  -6  -4 957.404 211.951  20
   2  -6  -3 2083.47 275.856  27
   2  -6  -2 4335.12 384.668  27
   2  -6  -1 2835.84 311.065  27
   2  -6   0 1613.80 230.205  27
   2  -6   1 16769.7 701.086  27
   2  -6   2 33150.2 1061.47  13
   2  -6   2 36394.3 1017.03  27
   2  -6   3 47899.7 1155.04  27
   2  -6   3 46560.9 1276.33  13
   2  -6   4 45302.2 1097.58  27
   2  -6   4 44908.5 1260.11  13
   2  -6   5 7303.98 523.795  13
  -2   6  -6 10136.6 612.646  25
   2  -6   7 6366.83 497.048  14
   2  -6   7 7130.91 556.662   6
   2  -6   8 2809.74 328.008  14
   2  -6   8 2164.28 308.755   6
   2  -6   9 5935.88 471.339  14
   2  -6   9 5515.21 490.345   6
   2  -6  10 3440.01 342.193  14
   2  -6  10 2476.54 330.406   6
   2  -6  11 564.835 178.609   6
   2  -6  11 713.019 152.692  14
  -2   6 -12 1807.65 181.786   4
  -2   5  11 3011.99 254.083   9
   2  -5 -11 2906.00 233.636  10
   2  -5 -10 2504.14 254.735  10
   2  -5  -9 1330.44 209.089  10
   2  -5  -8 390.284 138.193  10
   2  -5  -8 415.334 141.835  20
   2  -5  -7 85150.8 1623.13  22
   2  -5  -7 84161.4 1791.25  20
   2  -5  -7 86094.6 1620.36  10
   2  -5  -6 5.93470 80.2014  22
   2  -5  -5 14578.2 620.253  22
   2  -5  -5 14029.2 680.365  27
   2  -5  -4 8299.25 441.334  22
   2  -5  -4 8409.71 510.800  27
   2  -5  -3 2409.80 276.970  27
   2  -5  -2 4594.85 357.118  27
   2  -5  -1 42619.9 1030.55  27
   2  -5   0 39436.6 971.424  27
   2  -5   1 1536.48 201.104  13
   2  -5   1 1512.78 192.914  27
   2  -5   2 23120.8 777.138  13
   2  -5   2 24150.3 736.020  27
   2  -5   3 43475.1 1081.07  13
   2  -5   3 45175.9 1000.04  27
   2  -5   4 24212.2 723.859  27
   2  -5   4 22810.5 806.292  13
   2  -5   5 753.724 164.908  13
  -2   5  -6 6017.59 440.831  25
   2  -5   6 7185.30 478.296  13
   2  -5   7 181.289 104.512  24
   2  -5   7 137.080 121.049  13
   2  -5   8 3454.33 374.449  24
   2  -5   9 1597.01 273.175  24
   2  -5   9 1798.95 288.320   6
   2  -5   9 1237.18 222.114  14
   2  -5  10 8146.55 606.693   6
   2  -5  11 3758.41 396.592   6
  -2   5 -12 2403.84 236.845   4
  -2   5 -13 3910.03 257.765   4
   2  -4 -12 374.449 106.262  10
   2  -4 -11 9281.33 485.623  10
   2  -4 -10 7696.53 482.451  10
   2  -4  -9 8105.90 510.334  10
   2  -4  -8 263.807 114.467  22
   2  -4  -8 293.282 129.378  10
   2  -4  -7 2670.41 288.628  22
   2  -4  -6 53270.3 1188.23  22
   2  -4  -5 37562.9 1026.74  27
   2  -4  -5 38521.0 932.144  22
   2  -4  -4 15860.0 632.049  27
   2  -4  -4 16260.5 560.207  22
   2  -4  -3 42740.9 841.650  22
   2  -4  -3 40923.1 970.427  27
   2  -4  -2 41156.8 925.416  27
  -2   4   2 40731.7 914.587  28
   2  -4  -1 145648. 1664.35  27
  -2   4   1 147115. 1689.44  28
   2  -4   0 57232.2 1008.62  13
  -2   4   0 58651.5 1052.97  28
   2  -4   1 1900.55 189.522  13
  -2   4  -1 2106.26 207.360  28
   2  -4   1 2095.89 197.655  27
   2  -4   2 3899.65 273.818  13
  -2   4  -2 4062.26 289.587  28
   2  -4   2 4030.88 265.304  27
   2  -4   3 4342.05 270.549  27
   2  -4   3 4595.44 303.366  13
   2  -4   4 393.161 116.905  24
   2  -4   4 207.014 86.6983  13
   2  -4   5 83531.1 1391.83  13
   2  -4   5 85156.4 1541.48  24
   2  -4   6 2807.44 270.797  13
   2  -4   6 2125.96 283.420  24
   2  -4   7 337.261 138.122  24
   2  -4   7 183.928 95.3111  13
   2  -4   8 12724.5 711.640  24
   2  -4   9 2298.48 325.842  24
   2  -4   9 2356.19 344.199   6
   2  -4  10 96908.1 2103.75   6
   2  -4  10 92299.8 1994.84  24
   2  -4  11 7004.98 558.984   6
  -2   4 -12 94.5100 89.8550   4
  -2   4 -13 28.2944 64.0626   4
   2  -3 -13 668.195 120.296  10
   2  -3 -12 6364.56 396.864  10
   2  -3 -11 6503.42 446.443  10
   2  -3 -10 166.059 106.966  10
   2  -3  -9 44.2895 99.3166  22
   2  -3  -9 90.3082 82.1978  10
   2  -3  -8 1224.07 208.767  22
   2  -3  -7 85673.6 1514.17  22
   2  -3  -6 82139.4 1372.53  22
   2  -3  -5 12352.3 489.870  22
  -2   3   4 787.289 142.285  28
   2  -3  -4 909.700 135.648  11
   2  -3  -4 780.893 118.847  22
  -2   3   3 173.204 72.1758  28
   2  -3  -3 50.3908 42.3185  11
   2  -3  -3 173.656 54.9168  22
  -2   3   2 1034.74 135.750  28
   2  -3  -2 881.546 120.128  11
  -2   3   1 271.754 82.4942  28
  -2   3   0 10133.5 385.898  28
  -2   3  -1 49018.2 865.528  28
  -2   3  -2 42124.5 835.137  28
   2  -3   3 72278.2 982.860   1
   2  -3   3 74340.9 1048.26  13
   2  -3   4 242212. 1961.64  13
   2  -3   4 233076. 1941.01   1
   2  -3   5 99781.4 1328.39  13
   2  -3   5 98019.8 1372.77   1
   2  -3   5 96759.2 1571.25  24
   2  -3   6 4050.39 286.609  13
   2  -3   6 3730.99 343.646  24
   2  -3   7 4584.26 400.779  24
   2  -3   8 31190.5 1089.98  24
   2  -3   9 1551.27 279.487  24
   2  -3  10 848.329 198.810  24
   2  -3  10 989.378 235.288   6
  -2   3 -10 704.997 189.302   5
  -2   3 -11 16365.9 710.719   4
   2  -3  11 16671.9 852.908   6
  -2   3 -12 1045.79 186.312   4
  -2   3 -13 2263.08 223.674  21
  -2   3 -13 1967.82 218.619   4
   2  -2 -13 195.446 94.6855  10
   2  -2 -12 129.458 83.6326  10
   2  -2 -11 27023.0 928.598  10
   2  -2 -10 3612.74 355.286  22
   2  -2 -10 3992.24 364.119  10
   2  -2  -9 11720.3 609.167  22
   2  -2  -8 969.719 179.074  22
   2  -2  -7 157.760 83.2689  22
   2  -2  -6 2570.74 228.430  22
  -2   2   5 4401.58 289.145  24
   2  -2  -5 4696.34 278.623  11
  -2   2   5 4608.84 314.875  28
   2  -2  -4 389.456 84.3774  11
  -2   2   4 269.999 83.6648  28
  -2   2   3 5125.58 273.444  28
  -2   2   2 309.138 74.5013  28
  -2   2   1 78856.0 941.156  28
   2  -2   0 481568. 1682.17   1
  -2   2   0 479029. 2342.47  28
  -2   2  -1 7924.73 318.184  28
   2  -2   1 7698.93 245.678   1
   2  -2   2 43964.1 654.614   1
   2  -2   3 4364.48 232.084   1
   2  -2   4 3160.88 219.614   1
   2  -2   5 4770.82 298.520   1
   2  -2   5 5070.18 266.511  13
   2  -2   5 4808.19 340.622  24
   2  -2   6 801.923 172.149  24
   2  -2   7 15518.5 702.245  24
   2  -2   8 38261.1 1174.83  24
   2  -2   9 24895.7 996.331  24
   2  -2  10 15702.0 819.132  24
  -2   2 -10 14499.9 682.880  19
  -2   2 -10 14900.3 704.714   4
  -2   2 -10 14969.3 832.369   5
  -2   2 -11 6945.46 488.274   4
  -2   2 -12 3255.58 324.818   4
  -2   2 -12 3463.75 324.982  21
  -2   2 -13 782.691 151.772   4
  -2   2 -13 741.370 145.420  21
   2  -1 -14 5995.03 322.972  10
   2  -1 -13 1227.15 185.465  10
   2  -1 -12 6005.74 427.565  10
   2  -1 -11 15185.7 690.121  10
   2  -1 -10 1052.24 198.515  22
   2  -1 -10 895.236 174.522  10
  -2   1   9 3757.97 366.020  24
  -2   1   8 711.827 154.486  24
  -2   1   7 1528.16 211.462  24
  -2   1   6 64946.2 1173.46  28
  -2   1   6 66982.9 1203.36  24
  -2   1   5 79540.6 1193.63  24
  -2   1   5 80446.2 1170.37  28
  -2   1   4 132665. 1348.15  28
  -2   1   3 133773. 1216.91  28
  -2   1   2 145006. 1162.36  28
  -2   1   1 21997.3 431.209  28
   2  -1  -1 21228.7 373.917   1
   2  -1   1 340475. 1644.41   1
   2  -1   2 13434.4 361.891   1
   2  -1   3 7722.33 302.510   1
   2  -1   4 5687.92 288.005   1
   2  -1   5 3649.23 283.881  24
   2  -1   5 3830.18 259.017   1
   2  -1   6 25439.0 814.241  24
   2  -1   7 138936. 2029.45  24
   2  -1   8 1417.50 229.198  24
   2  -1   9 1280.26 233.149  24
  -2   1 -10 5050.59 426.095  12
   2  -1  10 5264.93 463.455  24
  -2   1 -10 5917.65 471.915   4
  -2   1 -11 4668.19 417.170   4
  -2   1 -11 5527.36 448.253  21
  -2   1 -12 231.195 102.936  21
  -2   1 -12 350.815 124.502   4
  -2   1 -13 3706.80 296.739  21
  -2   1 -13 3897.90 315.797   4
   2   0 -14 2177.50 209.404  10
   2   0 -13 399.890 128.215  10
   2   0 -12 2937.64 295.892  10
  -2   0  11 4229.99 424.690  24
   2   0 -11 4571.68 382.726  22
  -2   0  10 8952.14 596.897  24
  -2   0   9 75315.3 1628.20  24
  -2   0   8 14804.3 670.506  24
  -2   0   7 638.430 151.371  24
  -2   0   6 174184. 1937.46  24
  -2   0   5 288.446 88.2116  24
   2   0  -5 271.781 72.9819  26
  -2   0   5 129.827 56.3560  28
   2   0  -4 76757.0 920.968  26
  -2   0   4 76813.7 909.982  28
   2   0  -3 501.164 79.3774  26
  -2   0   3 348.146 65.2074  28
  -2   0   2 859443. 2279.56  28
   2   0  -2 852186. 2547.43  26
  -2   0   1 158900. 1007.91  28
   2   0  -1 154859. 968.891  26
   2   0   0 24273.3 443.464   1
   2   0   1 999999. 2983.63   1
   2   0   2 538529. 2320.31   1
   2   0   3 17068.5 449.662   1
   2   0   4 88895.5 1124.47   1
   2   0   5 87813.7 1214.84   1
   2   0   5 86808.3 1315.87  24
   2   0   6 35710.0 928.385  24
  -2   0  -7 28622.1 881.398  12
  -2   0  -8 4162.40 366.179  12
  -2   0  -9 1265.14 222.511  12
  -2   0 -10 5218.09 455.582   4
  -2   0 -10 4520.30 404.611  12
  -2   0 -10 4874.86 427.056  21
  -2   0 -11 325.035 127.412   4
  -2   0 -11 166.074 137.898  21
  -2   0 -12 16020.0 688.174  21
  -2   0 -12 17705.6 748.933   4
  -2   0 -13 219.697 87.0841  21
  -2   0 -13 17.6852 81.9980   4
   2   1 -14 4369.23 293.828  10
   2   1 -13 872.696 162.926  10
  -2  -1  12 1602.93 261.830  14
  -2  -1  11 2781.40 344.033  24
  -2  -1  11 2026.63 293.478  14
  -2  -1  10 4304.47 423.845  24
  -2  -1   9 11414.7 645.526  24
  -2  -1   8 38298.0 1088.50  24
  -2  -1   7 12373.7 565.622  24
   2   1  -6 11045.7 442.880  25
   2   1  -6 10935.7 422.103  26
  -2  -1   6 11381.2 496.629  24
  -2  -1   5 39164.6 834.659  24
   2   1  -5 40139.4 746.029  26
   2   1  -5 40079.6 771.941  25
   2   1  -4 124967. 1219.64  26
   2   1  -3 3428.99 189.306  26
   2   1  -2 371.810 65.5253  26
   2   1  -1 27908.0 441.403  26
   2   1   0 184781. 1329.92   1
   2   1   0 186066. 1014.65  26
   2   1   1 132072. 1156.66   1
   2   1   1 135979. 715.820  26
   2   1   2 37113.1 641.095   1
   2   1   3 183.518 62.3886   1
   2   1   4 3705.70 241.827   1
  -2  -1  -4 3949.45 255.124  12
  -2  -1  -5 42.3882 57.1205  12
   2   1   5-2.48877 59.4807   1
  -2  -1  -6 343.001 109.947  12
  -2  -1  -7 6211.32 414.996  12
  -2  -1  -8 21542.9 827.654  12
  -2  -1  -9 1427.62 240.478  21
  -2  -1  -9 1380.44 235.000   4
  -2  -1  -9 1378.87 225.272  12
  -2  -1 -10 5327.94 445.357  21
  -2  -1 -10 4591.83 430.420   4
  -2  -1 -11 6305.54 481.951   4
  -2  -1 -11 6648.31 474.306  21
  -2  -1 -12 4928.66 367.334  21
  -2  -1 -12 5416.57 409.781   4
  -2  -1 -13 1322.36 167.823   4
  -2  -2  14 7432.58 424.435  14
   2   2 -14 8108.62 386.672  10
  -2  -2  13 25108.5 907.098  14
  -2  -2  12 17840.1 826.157  14
  -2  -2  11 5951.15 516.729  24
  -2  -2  11 6469.94 509.862  14
  -2  -2  10 11008.3 678.216  24
  -2  -2   9 53692.6 1404.81  24
   2   2  -8 3734.96 313.944  25
  -2  -2   8 3771.76 358.589  24
  -2  -2   7 24060.4 804.562  24
   2   2  -7 23780.7 735.882  25
  -2  -2   6 39730.6 939.665  24
   2   2  -6 41258.3 874.640  26
   2   2  -6 41170.5 906.256  25
   2   2  -5 1025.62 142.827  25
   2   2  -5 1098.69 144.602  26
  -2  -2   5 1505.62 180.490  24
   2   2  -4 310644. 2117.66  26
   2   2  -3 82997.8 1034.53  26
   2   2  -2 149017. 1293.44  26
   2   2  -1 7615.28 277.744  26
   2   2   0 1600.94 141.312   1
   2   2   0 1595.54 122.090  26
   2   2   1 621.126 97.0385   1
   2   2   2 40583.8 713.955   1
   2   2   3 564.584 96.7576   1
  -2  -2  -3 476.012 96.3810  12
  -2  -2  -4 10301.4 408.657  22
  -2  -2  -4 12150.7 473.608  12
  -2  -2  -5 6327.94 373.738  12
  -2  -2  -6 17270.7 658.951  12
  -2  -2  -7 66899.2 1393.06  12
  -2  -2  -8 24639.1 880.774  12
  -2  -2  -9 3643.71 371.445  21
  -2  -2  -9 3263.50 358.864   4
  -2  -2 -10 563.455 138.103  21
  -2  -2 -10 943.125 196.992   4
  -2  -2 -11 2202.02 265.007  21
  -2  -2 -11 2065.69 275.520   4
  -2  -2 -12 50.4213 74.7913   4
  -2  -3  14-49.9103 73.9852  14
  -2  -3  13 3417.30 339.285  14
  -2  -3  12 4540.38 420.168  14
  -2  -3  11-138.469 102.319  24
  -2  -3  11 52.4978 117.842  14
  -2  -3  10 8043.47 575.011  24
  -2  -3  10 8120.71 577.406  14
  -2  -3   9 94203.0 1881.03  24
   2   3  -9 93476.3 1693.15  25
  -2  -3   8 76502.9 1587.40  24
   2   3  -8 77203.4 1485.63  25
  -2  -3   7 23195.5 808.100  24
   2   3  -7 24206.1 798.451  25
   2   3  -6 132.555 102.826  25
   2   3  -5 34072.7 850.610  25
   2   3  -5 34897.1 845.541  26
   2   3  -4 128773. 1551.71  25
  -2  -3   4 128300. 1603.89   2
   2   3  -4 131902. 1571.06  26
   2   3  -3 9056.06 389.194  25
  -2  -3   3 9687.38 414.295   2
  -2  -3   3 9873.61 357.935  22
   2   3  -3 9116.53 394.528  26
  -2  -3   2-65.0497 88.5146  22
  -2  -3   2 57.3902 57.3564   2
   2   3  -2 71.4558 58.0267  26
  -2  -3   1 35005.1 676.947  22
  -2  -3   1 34122.3 724.613   2
  -2  -3   1 34118.2 645.129  12
   2   3  -1 34719.7 698.268  26
  -2  -3   0 89193.6 1160.72   2
  -2  -3   0 88362.8 1091.78  22
  -2  -3   0 88869.6 1093.98  12
   2   3   0 91016.6 1134.59   1
  -2  -3  -1 20507.7 551.888  22
  -2  -3  -1 19476.1 542.226  12
  -2  -3  -2 285439. 2156.43  22
  -2  -3  -2 282556. 2179.58  12
  -2  -3  -3 45564.9 930.647  12
  -2  -3  -3 44855.6 918.471  22
  -2  -3  -4 42693.2 962.420  12
  -2  -3  -4 40957.2 930.879  22
  -2  -3  -5 7872.58 434.066  22
  -2  -3  -5 8566.79 459.253  12
  -2  -3  -6 5244.53 385.282  12
  -2  -3  -7 107729. 1791.84  12
  -2  -3  -8 14718.4 721.038  21
  -2  -3  -8 14077.2 730.316   4
  -2  -3  -9 701.002 184.803   4
  -2  -3  -9 936.778 196.421  21
  -2  -3 -10 611.930 173.570   4
  -2  -3 -11 742.027 159.551   4
  -2  -3 -11 603.397 128.821  15
  -2  -3 -12 2688.55 230.080   4
  -2  -4  14 4062.82 293.820  14
  -2  -4  13 2889.46 295.066  14
  -2  -4  12 7618.73 529.782  14
  -2  -4  11 5371.57 465.821  14
   2   4 -10 3091.33 326.273  25
  -2  -4  10 2591.04 327.705  14
  -2  -4  10 3028.18 323.425   2
   2   4  -9 69.6497 98.1520  25
  -2  -4   8 393.445 127.852   2
   2   4  -8 143.212 106.791  25
   2   4  -7-34.0503 90.1808  25
  -2  -4   7-123.893 86.0455   2
   2   4  -6 802.056 167.349  25
  -2  -4   6 603.824 137.673   2
   2   4  -5 40.7169 84.8627  25
  -2  -4   5 17.9165 57.6300   2
   2   4  -4 1663.68 208.772  25
  -2  -4   4 1817.55 214.492   2
   2   4  -3 50635.5 1038.93  25
  -2  -4   3 49981.3 902.238  22
  -2  -4   3 50727.7 1053.70   2
  -2  -4   2 261073. 2107.53  22
  -2  -4   2 261999. 2312.67   2
   2   4  -2 262890. 2346.40  26
  -2  -4   1 60028.5 1018.74  22
  -2  -4   1 61763.6 1098.51   2
   2   4  -1 61077.6 1092.60  26
  -2  -4   0 1916.75 190.771  22
  -2  -4   0 1879.79 182.020  12
  -2  -4  -1 15627.5 542.308  12
  -2  -4  -1 16166.2 562.677  22
  -2  -4  -2 8435.82 420.233  12
  -2  -4  -2 7555.74 405.179  22
  -2  -4  -3 3294.74 284.660  22
  -2  -4  -3 3821.58 298.894  12
  -2  -4  -4 5047.76 368.275  22
  -2  -4  -4 5923.93 386.937  12
  -2  -4  -5 13547.4 635.459  22
  -2  -4  -5 14754.0 635.736  12
  -2  -4  -6 29664.1 979.892  22
  -2  -4  -7 5273.77 437.790   4
  -2  -4  -7 5553.81 388.627  16
  -2  -4  -8 29591.9 1026.34   4
  -2  -4  -8 31132.5 871.470  16
  -2  -4  -8 28999.0 954.743  15
  -2  -4  -9 8970.17 546.599   4
  -2  -4  -9 9577.02 526.199  15
  -2  -4 -10 304.447 117.306   4
  -2  -4 -10 224.358 94.9788  15
  -2  -4 -11 504.974 101.060  15
  -2  -5  13 1185.93 184.617  14
  -2  -5  12 5635.93 431.296  14
  -2  -5  11 970.244 201.522  14
  -2  -5  10 9580.44 611.913  14
  -2  -5  10 9856.48 509.272  17
  -2  -5   9 14442.2 748.785  14
  -2  -5   9 15172.1 648.150  17
   2   5  -9 16017.4 764.192  25
   2   5  -8 5628.83 456.985  25
   2   5  -7 21361.1 875.277  25
   2   5  -6 22913.2 879.674  25
   2   5  -5 33787.9 1034.24  25
  -2  -5   5 31725.5 963.677   2
   2   5  -4 777.749 170.714  25
  -2  -5   4 1005.15 177.828   2
  -2  -5   3 33023.0 823.396  22
  -2  -5   3 32297.2 905.189   2
   2   5  -3 33870.3 951.142  25
  -2  -5   2 13717.4 544.562  22
  -2  -5   2 13332.2 569.607   2
  -2  -5   1 31518.7 838.425  22
  -2  -5   0 1900.21 208.930  22
  -2  -5  -1 6825.81 417.382  22
  -2  -5  -2 154.939 105.377  22
  -2  -5  -2 59.2631 69.0631  12
  -2  -5  -3 5230.18 401.210  22
  -2  -5  -3 5458.11 380.507  12
  -2  -5  -4 9013.43 542.583  22
  -2  -5  -4 8895.00 494.336  12
  -2  -5  -5 2512.85 303.515  22
  -2  -5  -5 2098.88 252.211  15
  -2  -5  -5 2110.19 278.179  10
  -2  -5  -5 2408.15 262.812  16
  -2  -5  -6 1863.35 273.113  22
  -2  -5  -6 1979.37 239.263  16
  -2  -5  -6 2038.38 268.673  10
  -2  -5  -6 2046.23 248.878  15
  -2  -5  -7 393.089 134.115  10
  -2  -5  -7 745.482 148.646  16
  -2  -5  -7 566.354 146.943  15
  -2  -5  -8 1093.94 159.168  16
  -2  -5  -8 646.631 143.556  15
  -2  -5  -9 1372.24 179.888  15
  -2  -5 -10 231.505 76.6383  15
  -2  -6  12 130.321 98.1055  14
  -2  -6  11 17316.7 739.016  14
  -2  -6  10 10868.4 623.627  14
  -2  -6  10 11066.9 517.708  17
  -2  -6   9 5791.03 468.569  14
  -2  -6   9 6461.01 425.795  17
   2   6  -8 67.7371 89.3301  25
  -2  -6   8 146.699 97.8950  17
   2   6  -7 12502.5 700.192  25
  -2  -6   7 12849.7 625.682  17
   2   6  -6 60720.0 1517.41  25
  -2  -6   6 62011.8 1359.92  17
   2   6  -5 14972.9 741.367  25
   2   6  -4 31845.5 1049.13  25
  -2  -6   3 29598.2 849.252  22
  -2  -6   2 110506. 1673.53  22
  -2  -6   1 1026.58 175.022  22
  -2  -6   0 54081.4 1235.52  22
  -2  -6  -1 9337.17 536.483  22
  -2  -6  -2 140.447 69.8625  15
  -2  -6  -2 10.9863 94.5186  22
  -2  -6  -2-55.7132 59.2228  20
  -2  -6  -2-33.2147 50.6849  16
  -2  -6  -3 14422.1 693.377  22
  -2  -6  -3 13756.5 662.397  20
  -2  -6  -3 13810.3 587.396  16
  -2  -6  -3 13560.6 595.077  15
  -2  -6  -4 26770.4 958.587  22
  -2  -6  -4 25412.4 883.485  20
  -2  -6  -4 24210.5 808.335  15
  -2  -6  -4 24013.2 778.366  16
  -2  -6  -5 10790.6 520.062  16
  -2  -6  -5 11136.5 548.761  15
  -2  -6  -6 2127.17 223.517  16
  -2  -6  -6 2378.22 256.281  15
  -2  -6  -7-9.60898 54.4434  15
  -2  -6  -7-66.6138 63.0837  16
  -2  -6  -8 329.032 93.2304  15
  -2  -6  -8 375.590 88.5767  16
  -2  -7  11 2912.30 210.075  17
  -2  -7  11 3422.71 286.235  14
  -2  -7  10 7706.48 461.810  14
  -2  -7  10 7196.01 378.844  17
  -2  -7   9 40.0723 63.5309  17
  -2  -7   8 7806.13 460.884  17
  -2  -7   7 3267.40 319.280  17
  -2  -7   6 21137.8 802.970  17
  -2  -7   5 6178.53 439.666  17
  -2  -7   4 1707.53 241.005  17
  -2  -7   3 473.467 133.916  17
  -2  -7   3 625.906 143.840  20
  -2  -7   2 64308.8 1520.14  18
  -2  -7   2 66176.3 1334.67  22
  -2  -7   2 62355.1 1338.57  20
  -2  -7   2 62459.2 1389.48  17
  -2  -7   1 22707.2 815.242  22
  -2  -7   1 23297.2 844.328  20
  -2  -7   1 23682.4 897.552  18
  -2  -7   0 7566.55 487.676  22
  -2  -7   0 8871.25 532.215  18
  -2  -7   0 7496.68 491.949  20
  -2  -7  -1 1217.51 169.426  15
  -2  -7  -1 1141.58 197.641  20
  -2  -7  -1 1561.43 213.787  18
  -2  -7  -1 1435.39 182.043  16
  -2  -7  -2 373.667 119.851  20
  -2  -7  -2 527.831 113.127  16
  -2  -7  -2 616.931 125.290  15
  -2  -7  -3 875.677 176.838  20
  -2  -7  -3 957.364 158.301  16
  -2  -7  -3 1102.75 169.439  15
  -2  -7  -4 16.0613 58.8456  15
  -2  -7  -4 71.9177 82.7079  20
  -2  -7  -4 25.7415 53.5243  16
  -2  -7  -5 728.022 133.799  15
  -2  -7  -5 844.867 135.314  16
  -2  -7  -6 2242.56 192.282  16
  -2  -7  -6 2372.96 211.859  15
  -2  -7  -7 469.837 86.8711  15
  -2  -8   9 169.167 78.6522  18
  -2  -8   9 210.183 77.2034  17
  -2  -8   8 230.985 89.4770  17
  -2  -8   7 2013.02 234.953  17
  -2  -8   6 2372.21 259.927  17
  -2  -8   5 8207.47 556.363  18
  -2  -8   5 9529.62 517.249  17
  -2  -8   4 7917.36 549.226  18
  -2  -8   4 8884.33 503.722  17
  -2  -8   3 1799.60 205.528  20
  -2  -8   3 1685.82 256.772  18
  -2  -8   3 1639.75 221.932  17
  -2  -8   2 9.34732 68.7051  20
  -2  -8   2 186.635 105.582  18
  -2  -8   1 391.357 126.515  20
  -2  -8   1 641.932 147.256  18
  -2  -8   0 504.622 131.838  20
  -2  -8   0 362.339 106.451  18
  -2  -8  -1 186.779 105.518  20
  -2  -8  -2 579.424 139.206  20
  -2  -8  -3 149.766 92.3810  20
  -2  -8  -4 6103.00 348.510  20
  -2  -9   7 5.82685 52.5289  17
  -2  -9   7 7.50643 63.4363  18
  -2  -9   6 23.7150 64.7745  18
  -2  -9   6-96.2815 66.8181  17
  -2  -9   5 3809.49 315.084  18
  -2  -9   5 4049.98 283.602  17
  -2  -9   4-33.5750 75.3981  18
  -2  -9   4 70.6645 61.7107  17
  -2  -9   3 410.015 118.675  18
  -2  -9   3 311.946 98.3889  17
  -2  -9   2 1084.18 168.921  18
  -2  -9   1 1278.23 159.662  20
  -2  -9   1 1229.75 158.628  18
  -2  -9   0 3222.49 243.811  20
  -2  -9  -1 6568.16 339.340  20
   3  -9  -3 3146.93 226.090  20
   3  -9  -3 3269.04 251.004  17
   3  -9  -2 880.010 151.805  17
   3  -9  -1 8028.71 437.268  17
   3  -9   0 4755.93 338.807  17
   3  -9   1-145.670 89.6663  17
   3  -9   2 2044.90 246.815  14
   3  -9   2 1817.67 212.518  17
   3  -9   3 6353.18 420.277  14
   3  -9   3 6827.65 379.202  17
   3  -9   4 92.4267 90.7307  14
   3  -9   5 4092.48 329.688  14
   3  -9   6-85.1000 83.8702  14
   3  -9   7 445.885 111.572  14
   3  -8  -6 4513.04 300.203  20
   3  -8  -6 4016.92 270.834  17
   3  -8  -5-21.0196 60.2109  20
   3  -8  -5 26.7606 70.3584  17
   3  -8  -4 124.595 92.8205  20
   3  -8  -4 105.728 99.0646  17
   3  -8  -3 738.785 153.848  20
   3  -8  -3 649.189 156.784  17
   3  -8  -2 48.1870 72.5526  20
   3  -8  -2 41.3466 77.3960  17
   3  -8  -1 5030.47 409.644  17
   3  -8   0 411.622 128.003  14
   3  -8   0 333.645 121.598  17
   3  -8   1 946.879 194.822  17
   3  -8   1 827.557 176.755  14
   3  -8   2 5398.69 443.203  14
   3  -8   2 5552.34 409.387  17
   3  -8   3 2644.97 317.037  14
   3  -8   3 2333.89 265.218  17
   3  -8   4 9826.73 594.395  14
   3  -8   5 2080.43 273.738  14
   3  -8   6 757.979 159.386  14
   3  -8   7 135.069 91.3673  14
   3  -8   8 170.863 96.1280  14
   3  -8   9 7807.17 404.378  14
   3  -7  -8 1093.49 160.604  20
   3  -7  -7 369.682 124.236  20
   3  -7  -6 2318.29 277.185  20
   3  -7  -6 2019.16 248.044  17
   3  -7  -5 6878.16 471.331  17
   3  -7  -5 6901.22 478.101  20
   3  -7  -4 8237.24 526.625  20
   3  -7  -4 8639.82 542.117  17
   3  -7  -3 3148.01 330.075  20
   3  -7  -3 3243.34 344.218  17
   3  -7  -2 14833.5 735.593  27
   3  -7  -2 16120.8 706.683  20
   3  -7  -2 14684.8 715.459  17
   3  -7  -1 235.733 112.007  17
   3  -7  -1 7.17695 92.6279  27
   3  -7   0 8541.71 569.404  14
   3  -7   0 9478.61 565.440  17
   3  -7   0 8615.17 549.810  27
   3  -7   1 5230.53 453.363  14
   3  -7   1 5447.94 434.333  27
   3  -7   1 5044.89 404.751  17
   3  -7   2 7218.67 532.211  14
   3  -7   2 7869.76 491.625  17
   3  -7   2 7337.30 494.263  27
   3  -7   3 17246.6 810.337  14
   3  -7   3 16258.0 794.275  13
   3  -7   3 16713.6 715.919  27
   3  -7   4 6839.33 514.432  14
   3  -7   4 7436.97 546.274  13
  -3   7  -5 652.549 176.556  25
   3  -7   5 511.157 171.265  14
   3  -7   6 15499.2 758.130  14
   3  -7   6 15856.1 794.822   6
   3  -7   7 4003.71 384.311  14
   3  -7   7 3347.23 374.231   6
   3  -7   8 259.133 115.693  14
   3  -7   8-17.7505 66.9558   6
   3  -7   9 68.5347 73.9656  14
   3  -7   9-108.801 113.185   6
   3  -7  10 1816.32 207.792  14
   3  -7  10 1678.53 230.384   6
   3  -6  -9 1066.44 169.972  20
  -3   6   9 972.954 167.293   9
   3  -6  -8 209.909 128.946  20
  -3   6   8 84.8124 80.7739   9
   3  -6  -7 4426.26 394.700  20
  -3   6   7 4703.11 394.364   9
   3  -6  -6 55.1249 80.9225  20
   3  -6  -5 72.0938 93.1519  20
   3  -6  -5-28.8157 92.0596  27
   3  -6  -4 116.685 101.694  20
   3  -6  -4 142.818 124.582  27
   3  -6  -3 1532.79 247.351  27
   3  -6  -2 2678.22 307.687  27
   3  -6  -1 24990.0 895.886  27
   3  -6   0 5787.47 427.572  27
   3  -6   1 27100.5 895.531  27
   3  -6   2 17797.7 765.237  13
   3  -6   2 18334.8 724.191  27
   3  -6   3 6474.10 473.454  13
   3  -6   4 88.7722 92.6951  13
   3  -6   5 444.716 154.312  13
   3  -6   6 123.078 78.1354  14
   3  -6   6-26.7544 77.5889  13
   3  -6   7 645.590 157.936  14
   3  -6   7 671.074 179.500  13
   3  -6   7 330.916 135.594   6
   3  -6   8 158.639 115.143  14
   3  -6   8 275.698 142.137   6
   3  -6   9 2628.59 290.286  14
   3  -6   9 2376.45 327.496   6
   3  -6  10 11449.2 651.063   6
   3  -6  11 5.68852 91.1354   6
  -3   5  11 487.517 114.174   9
   3  -5 -10 1173.25 162.287  10
  -3   5  10 1196.43 190.765   9
   3  -5  -9 1618.21 234.890  20
  -3   5   9 1035.60 200.427   9
   3  -5  -8 1546.50 236.377  20
  -3   5   8 1400.83 232.149   9
   3  -5  -7 23783.0 940.417  20
   3  -5  -6 1311.76 232.178  27
  -3   5   6 1823.03 262.941   9
   3  -5  -5 12786.3 661.682  27
   3  -5  -4 18173.4 763.383  27
   3  -5  -3 30230.8 951.841  27
   3  -5  -2 30726.4 932.307  27
   3  -5  -1 58713.4 1236.04  27
   3  -5   0 194.525 100.325  27
   3  -5   1 2121.65 235.885  13
   3  -5   1 2127.85 232.067  27
   3  -5   2 0.43295 57.6854  13
   3  -5   2 124.281 78.2888  27
   3  -5   3 847.886 159.547  13
   3  -5   4 19212.6 746.075  13
   3  -5   5 8.39630 73.8027  13
   3  -5   6 22232.6 914.553  24
   3  -5   6 22884.8 857.608  13
   3  -5   7 11483.7 620.647  13
   3  -5   7 11367.6 680.596  24
   3  -5   8 457.721 152.951  24
   3  -5   8 553.396 170.598   6
   3  -5   9 368.236 163.618   6
   3  -5  10 14566.5 780.679   6
  -3   5 -11 9235.88 447.193   4
   3  -5  11 9468.22 581.781   6
  -3   5 -12 950.103 138.528   4
  -3   4  12 3178.81 259.732   9
   3  -4 -11 43.8373 64.6005  10
   3  -4 -10 7795.58 452.248  10
   3  -4  -9 2887.30 297.798  10
   3  -4  -8 6842.84 451.196  22
   3  -4  -7 9928.21 526.841  22
   3  -4  -7 9342.50 564.006  27
   3  -4  -6 17543.1 751.893  27
   3  -4  -5 118.003 91.5822  27
   3  -4  -5 261.174 116.020  11
   3  -4  -4 20960.8 737.483  11
   3  -4  -4 19418.9 728.809  27
   3  -4  -3 2326.34 246.307  27
   3  -4  -3 2198.96 237.761  11
   3  -4  -2 102.526 83.0688  27
   3  -4  -1 3149.21 263.808  27
   3  -4   0 29687.7 739.518  13
   3  -4   0 31501.5 783.035  27
   3  -4   1 53848.9 1012.34  13
   3  -4   1 56521.3 1019.58  27
   3  -4   2 1442.22 178.174  13
   3  -4   3 33486.0 841.878  13
   3  -4   4 831.069 146.965  13
   3  -4   5 21340.7 720.898  13
   3  -4   5 20302.4 809.814  24
   3  -4   6 5946.47 470.526  24
   3  -4   6 6482.98 417.458  13
   3  -4   7 6987.65 451.493  13
   3  -4   7 6829.01 527.960  24
   3  -4   8 5907.53 501.633  24
   3  -4   9 28100.8 1115.48   6
  -3   4  -9 27167.6 1096.42   5
   3  -4   9 26903.5 1076.61  24
   3  -4  10 840.741 220.998   6
  -3   4 -10 585.538 190.318   5
  -3   4 -11 15379.2 619.171   4
   3  -4  11 15803.3 777.610   6
  -3   4 -11 15717.9 768.689   5
  -3   4 -12 906.366 148.211   4
  -3   4 -13 88.7433 59.5855  21
   3  -3 -12 1738.12 202.239  10
   3  -3 -11 3376.59 308.819  10
   3  -3 -10 100.206 87.4102  10
   3  -3  -9 3762.93 349.736  22
   3  -3  -9 4452.99 365.783  10
   3  -3  -8 6495.14 439.312  22
   3  -3  -7 17587.2 673.411  22
   3  -3  -6 24131.1 730.109  22
   3  -3  -6 23473.2 771.265  11
   3  -3  -5 25569.6 770.201  11
   3  -3  -4 739.666 129.115  11
  -3   3   3 4422.95 311.468  28
   3  -3  -3 4449.94 297.485  11
   3  -3  -2 27758.8 703.940  11
  -3   3   2 27372.0 739.607  28
  -3   3   1 1450.35 172.102  28
   3  -3  -1 1675.94 154.477  13
   3  -3  -1 1668.09 172.342  11
   3  -3   0 6585.96 306.533  13
  -3   3   0 6603.46 360.277  28
   3  -3   0 6524.03 312.315  27
   3  -3   1 3310.74 224.054  13
  -3   3  -1 3479.64 273.919  28
   3  -3   2 136458. 1459.36  13
   3  -3   3 74468.0 1117.92  13
   3  -3   4 385.123 100.144  13
   3  -3   4 399.649 98.3100   1
   3  -3   5 12599.8 500.368  13
   3  -3   6 815.965 194.633  24
   3  -3   6 628.411 128.553  13
   3  -3   7 11927.5 680.365  24
   3  -3   8 31050.8 1123.73  24
   3  -3   9 7502.19 576.960   6
  -3   3  -9 8488.23 634.165   5
   3  -3   9 8215.91 599.636  24
  -3   3  -9 8162.34 514.784  19
  -3   3 -10 2959.12 298.430   4
   3  -3  10 3616.80 404.974   6
  -3   3 -10 3562.71 419.148   5
  -3   3 -11 1214.61 192.082   4
  -3   3 -11 958.131 221.769   5
  -3   3 -12 115.226 81.5896   4
  -3   3 -13 2423.87 209.159   4
  -3   3 -13 2373.69 217.723  21
   3  -2 -13 6493.36 352.284  10
   3  -2 -12 2295.76 246.148  10
   3  -2 -11 1587.76 225.750  10
   3  -2 -10 5976.03 436.115  22
   3  -2 -10 6091.92 427.323  10
  -3   2   9 1598.05 266.977  14
   3  -2  -9 1793.75 245.301  22
   3  -2  -9 1949.22 240.117  10
   3  -2  -8 7048.56 437.140  22
   3  -2  -7-17.7905 59.5130  22
  -3   2   7 196.375 107.527  24
   3  -2  -7 121.934 72.1339  11
  -3   2   6 363.694 124.911  24
   3  -2  -6 575.280 123.350  11
  -3   2   5 29635.1 822.284  24
   3  -2  -5 29955.9 769.233  11
   3  -2  -4 50838.3 936.283  11
  -3   2   4 50517.1 977.957  28
  -3   2   3 22024.7 610.348  28
   3  -2  -3 22343.7 587.769  11
  -3   2   2 12084.7 435.718  28
   3  -2  -2 12260.9 418.380  11
  -3   2   1 16491.2 504.530  28
  -3   2   0 10273.0 411.997  28
   3  -2   1 71277.1 898.517   1
  -3   2  -1 73006.7 1129.97  28
   3  -2   2 9030.70 343.931  13
   3  -2   2 8709.28 342.542   1
   3  -2   3 5832.20 286.581  13
   3  -2   3 5974.79 308.254   1
   3  -2   4 27455.2 641.439  13
   3  -2   4 26292.1 685.408   1
   3  -2   5 37634.2 785.728  13
   3  -2   6 58034.3 1356.54  24
   3  -2   7 2303.67 296.942  24
   3  -2   8 13451.6 732.029  24
   3  -2   9 8130.21 586.340  24
  -3   2  -9 7023.22 474.823   4
  -3   2  -9 8082.90 620.134   5
  -3   2  -9 8223.16 497.686  19
   3  -2  10 10172.4 659.966  24
  -3   2 -10 10222.2 579.390   4
  -3   2 -10 10236.4 563.331  19
  -3   2 -10 9410.62 570.373  12
  -3   2 -10 10318.3 699.525   5
  -3   2 -11 790.094 168.272   4
  -3   2 -12 2082.21 237.818   4
  -3   2 -12 2213.56 257.096  21
  -3   2 -13-78.4587 69.9606  21
  -3   2 -13 76.9416 70.5504   4
   3  -1 -13 1952.17 224.895  23
   3  -1 -13 1844.14 208.479  10
   3  -1 -12 3126.35 296.956  10
  -3   1  11 938.278 208.421  14
   3  -1 -11 1172.14 200.006  10
  -3   1  10 6471.42 502.942  24
   3  -1 -10 6602.00 454.664  22
  -3   1  10 6618.87 522.286  14
  -3   1   9 2172.71 292.736  24
  -3   1   8 967.225 193.716  24
   3  -1  -8 286.512 101.611  11
  -3   1   7 62116.3 1337.59  24
   3  -1  -7 57686.4 1146.23  11
  -3   1   6 17140.1 655.873  24
   3  -1  -6 16626.1 578.851  11
  -3   1   5 153134. 1811.54  24
  -3   1   4 1357.74 169.243  24
  -3   1   4 1522.20 156.536  28
  -3   1   3 1854.29 162.097  28
  -3   1   2 71104.4 946.776  28
   3  -1  -1 38997.4 651.753   1
  -3   1   1 43024.7 738.550  28
  -3   1   0 11917.0 414.416  28
   3  -1   0 11320.3 358.654   1
   3  -1   1 21375.6 510.863   1
   3  -1   2 6992.50 312.619   1
   3  -1   3 15736.9 495.170   1
   3  -1   4 85704.4 1055.52  13
   3  -1   4 84767.4 1233.42   1
   3  -1   5 88472.2 1512.21  24
   3  -1   6 64706.1 1393.90  24
   3  -1   7 5666.32 448.955  24
   3  -1   8-33.3840 88.9379  24
  -3   1  -8 29.0031 79.7328  12
  -3   1  -9-3.76881 38.9322  19
  -3   1  -9 260.331 99.7875   4
  -3   1  -9 1.84777 87.0086  12
  -3   1  -9 57.4722 102.916   5
  -3   1 -10 628.806 158.994   4
  -3   1 -10 612.862 144.843  19
  -3   1 -10 282.074 124.489  12
  -3   1 -10 387.835 156.228   5
  -3   1 -11 753.370 170.749  21
  -3   1 -11 898.746 188.981   4
  -3   1 -12 432.394 133.312  21
  -3   1 -12 434.605 134.138   4
  -3   1 -13 509.790 113.415  21
  -3   1 -13 533.905 115.403   4
   3   0 -14 1042.95 151.185  23
   3   0 -14 908.405 133.832  10
  -3   0  13 974.634 186.291  14
   3   0 -13 958.799 166.752  10
   3   0 -12 5456.95 389.368  10
  -3   0  12 4439.66 417.505  14
  -3   0  11 7553.23 561.467  14
  -3   0  10 13000.2 729.733  24
  -3   0  10 12022.5 699.309  14
  -3   0   9 1279.84 229.837  24
  -3   0   8 3486.09 347.230  24
  -3   0   7 5430.64 399.755  24
  -3   0   6 14136.8 595.572  24
  -3   0   5 15222.4 575.697  24
  -3   0   4 84642.7 1237.85  24
   3   0  -3 11149.3 368.932  26
   3   0  -1 66565.6 918.722   1
   3   0   0 25565.0 568.976   1
   3   0   1 198865. 1628.24   1
   3   0   2 3850.81 240.018   1
   3   0   3 19577.9 563.418   1
  -3   0  -3 20050.1 568.603  12
  -3   0  -4 8795.53 421.246  12
   3   0   4 8789.06 405.010   1
  -3   0  -5 4680.05 345.562  12
  -3   0  -6 2979.13 306.000  12
  -3   0  -7 6403.07 478.131  12
  -3   0  -8 13960.5 735.385  12
  -3   0  -9 1286.82 243.185  12
  -3   0  -9 1374.68 231.941  21
  -3   0  -9 1178.28 217.013   4
  -3   0  -9 1055.83 245.984   5
  -3   0 -10 9678.32 599.792   4
  -3   0 -10 9860.90 625.757  21
  -3   0 -11 2365.75 284.432   4
  -3   0 -11 2660.22 317.232  21
  -3   0 -12 1531.29 215.602  21
  -3   0 -12 1435.03 208.245   4
  -3  -1  14 267.020 94.9031  14
   3   1 -14 320.507 93.8954  10
   3   1 -13 2386.90 240.781  10
  -3  -1  13 2219.71 275.563  14
  -3  -1  12 2688.29 320.063  14
  -3  -1  11 8722.16 609.066  24
  -3  -1  11 8278.34 585.719  14
  -3  -1  10 32698.1 1168.38  24
  -3  -1  10 33902.5 1158.30  14
  -3  -1   9 1015.08 216.008  24
  -3  -1   8 14217.9 690.352  24
  -3  -1   7 4572.36 374.540  24
  -3  -1   6 42428.4 1024.15  24
  -3  -1   5 50376.3 1033.01  24
   3   1  -5 55243.2 976.398  26
  -3  -1   4 12030.5 461.829  24
   3   1  -4 12165.5 427.539  26
   3   1  -3 69697.9 950.545  26
   3   1  -2 65348.7 845.855  26
   3   1  -1 53461.7 702.683  26
   3   1   0 99189.7 1208.59   1
   3   1   1 22436.4 581.858   1
  -3  -1  -2 11004.6 406.153  12
   3   1   2 11012.6 420.180   1
   3   1   3 5808.90 323.499   1
  -3  -1  -3 5421.85 316.017  12
  -3  -1  -4 1946.19 208.702  12
   3   1   4 2007.23 207.179   1
  -3  -1  -5 31305.8 905.713  12
  -3  -1  -6 2419.13 282.844  12
  -3  -1  -7 2264.03 293.680  12
  -3  -1  -8 379.091 151.626  12
  -3  -1  -9 13510.8 740.195  21
  -3  -1  -9 13803.8 741.115  12
  -3  -1  -9 15594.1 792.151   4
  -3  -1 -10 1026.79 204.094   4
  -3  -1 -10 858.258 203.791  21
  -3  -1 -11 199.591 112.047  21
  -3  -1 -11 212.299 110.382   4
  -3  -1 -12 594.257 132.523  21
  -3  -1 -12 350.604 104.482   4
   3   2 -14 4135.59 264.566  10
  -3  -2  14 3664.68 294.659  14
  -3  -2  13 348.493 136.432  14
  -3  -2  12 4434.36 416.527  14
  -3  -2  11 28556.2 1071.90  14
  -3  -2  10 26051.3 1019.73  14
  -3  -2  10 25454.3 1031.88  24
  -3  -2  10 23496.3 823.157  17
  -3  -2   9 59356.3 1507.66  24
  -3  -2   8 41.1667 85.9608  24
  -3  -2   7 6823.09 458.179  24
  -3  -2   6 63823.8 1267.90  24
   3   2  -6 63867.5 1202.85  25
  -3  -2   5 9118.55 445.250  24
   3   2  -5 9193.84 430.143  25
  -3  -2   4 33468.5 806.533   2
   3   2  -4 33200.8 749.482  26
   3   2  -4 33342.7 757.909  25
   3   2  -3 95111.8 1192.29  26
   3   2  -3 97639.0 1197.00  25
  -3  -2   2 36.9709 47.9645   2
   3   2  -2 109.676 55.1027  26
  -3  -2   1 17140.5 514.186   2
   3   2  -1 16987.4 438.000  26
  -3  -2   0 1875.57 174.249   2
  -3  -2   0 1888.45 164.051  12
   3   2   0 1737.27 177.278   1
   3   2   1 17697.7 556.087   1
  -3  -2  -1 14126.9 470.492  12
  -3  -2  -2 123798. 1490.45  12
   3   2   2 123956. 1489.19   1
   3   2   3 6747.93 369.054   1
  -3  -2  -3 7016.92 382.802  12
  -3  -2  -4 8741.97 460.257  12
  -3  -2  -5 26089.6 852.778  12
  -3  -2  -6 8753.07 531.486  12
  -3  -2  -7 9.80253 99.9325  12
  -3  -2  -8 37224.2 1221.60   4
  -3  -2  -8 39916.9 1226.57  12
  -3  -2  -9 2550.59 326.851   4
  -3  -2  -9 2667.67 332.339  21
  -3  -2 -10 2163.18 284.489  21
  -3  -2 -10 1743.16 252.743   4
  -3  -2 -11 680.437 162.962  21
  -3  -2 -11 803.135 163.140   4
  -3  -2 -12 719.802 124.753  15
  -3  -3  14 842.543 145.253  14
  -3  -3  13 950.256 189.416  14
  -3  -3  12 2818.12 334.044  14
  -3  -3  11 5578.21 388.738  17
  -3  -3  11 4946.44 442.924  14
  -3  -3  10 2050.05 300.617  24
  -3  -3  10 2191.61 310.991  14
  -3  -3  10 2384.83 263.540  17
  -3  -3   9 79446.5 1749.96  24
   3   3  -8 19309.2 773.298  25
   3   3  -7 14647.4 646.830  25
   3   3  -6 17236.4 666.739  25
  -3  -3   6 15637.4 683.829   2
   3   3  -5 115.302 79.6404  25
  -3  -3   5 289.282 108.823   2
  -3  -3   4 3139.04 279.928   2
   3   3  -4 3807.87 285.126  25
  -3  -3   3 1419.07 183.827   2
   3   3  -3 1400.84 169.605  26
   3   3  -3 1361.68 161.606  25
  -3  -3   2 2770.44 217.565  22
  -3  -3   2 2163.16 222.927   2
   3   3  -2 2439.49 206.361  26
  -3  -3   1-29.6936 101.249  22
   3   3  -1 164.175 80.2931   1
  -3  -3   1 81.0484 51.1088  12
  -3  -3   1 152.295 78.7811   2
  -3  -3   0 172597. 1815.03   2
  -3  -3   0 165420. 1627.48  22
  -3  -3   0 165603. 1705.37  12
   3   3   0 170095. 1857.24   1
  -3  -3  -1 18530.7 558.796  22
  -3  -3  -1 18611.5 598.618  12
  -3  -3  -2 119264. 1604.79  12
  -3  -3  -3 466.468 115.735  12
  -3  -3  -4 4554.97 358.072  12
  -3  -3  -5 6836.18 463.047  12
  -3  -3  -6 4446.03 392.320  12
  -3  -3  -7 8284.93 554.171  21
  -3  -3  -7 9651.97 590.732  12
  -3  -3  -7 8969.31 578.978   4
  -3  -3  -7 8937.60 520.137  16
  -3  -3  -8 6726.02 514.770   4
  -3  -3  -8 7083.53 516.605  21
  -3  -3  -8 8092.22 474.498  16
  -3  -3  -9 466.306 147.374  21
  -3  -3  -9 134.060 103.023   4
  -3  -3 -10 88.7656 100.488   4
  -3  -3 -11 4637.98 313.166   4
  -3  -3 -11 4427.90 300.273  15
  -3  -4  13 5858.51 399.981  14
  -3  -4  12 6805.24 477.394  14
  -3  -4  11 4.38102 73.2721  14
  -3  -4  11 202.673 94.9310  17
  -3  -4  10 2217.25 256.711  17
  -3  -4  10 2450.93 317.212  14
  -3  -4   9 3390.83 317.167  17
  -3  -4   9 3329.44 355.481   2
  -3  -4   9 2952.60 340.197  14
   3   4  -8 304.842 126.771  25
  -3  -4   8 302.919 149.596   2
  -3  -4   7 7056.05 510.503   2
   3   4  -7 7616.27 498.224  25
   3   4  -6 141.603 95.2908  25
  -3  -4   6 63.0376 89.0544   2
  -3  -4   5 9861.81 567.143   2
   3   4  -5 10028.2 524.374  25
  -3  -4   4 31133.5 964.070   2
   3   4  -4 31184.8 868.556  25
  -3  -4   3 64694.2 1099.16  22
  -3  -4   3 68850.6 1381.09   2
  -3  -4   2 2031.88 221.916  22
  -3  -4   2 1728.17 225.106   2
  -3  -4   1 82.4277 74.6383   2
  -3  -4   0 253.968 84.4701  12
  -3  -4  -1 746.311 143.431  22
  -3  -4  -1 753.886 136.057  12
  -3  -4  -2 434.291 103.964  22
  -3  -4  -2 445.475 129.111  12
  -3  -4  -3 17734.7 669.418  22
  -3  -4  -3 18031.2 707.988  12
  -3  -4  -4 1695.62 236.017  12
  -3  -4  -5 19008.9 782.094  12
  -3  -4  -6 4757.82 408.413   4
  -3  -4  -6 4646.76 402.774  12
  -3  -4  -6 4137.10 357.502  16
  -3  -4  -7 4600.24 409.008   4
  -3  -4  -7 4995.37 375.884  16
  -3  -4  -7 4766.35 397.414  15
  -3  -4  -8 9902.37 578.953   4
  -3  -4  -8 10817.8 517.729  16
  -3  -4  -8 9689.38 548.884  15
  -3  -4  -9 651.536 120.896  16
  -3  -4  -9 654.690 151.739  15
  -3  -4 -10 206.302 84.3335  15
  -3  -5  13 12.6176 62.4520  14
  -3  -5  12 1660.16 227.732  14
  -3  -5  11 413.123 150.910  14
  -3  -5  11 451.728 108.119  17
  -3  -5  10-115.298 97.2567  14
  -3  -5  10 33.2736 68.2886  17
  -3  -5   9 33413.7 972.825  17
  -3  -5   9 32584.5 1091.76  14
  -3  -5   8 49798.5 1361.83   2
  -3  -5   8 51570.9 1225.82  17
   3   5  -8 53299.6 1384.51  25
  -3  -5   7 5461.07 466.428   2
  -3  -5   7 5581.57 402.989  17
   3   5  -7 6187.39 470.862  25
  -3  -5   6 5321.76 451.194   2
   3   5  -6 6097.15 457.798  25
   3   5  -5 50.7814 91.4890  25
  -3  -5   5 163.027 117.542   2
  -3  -5   4 13854.3 687.972   2
  -3  -5   3 28230.5 814.800  22
  -3  -5   3 22927.8 857.547   2
  -3  -5   2 1145.31 231.826  22
  -3  -5   2 64.3225 98.1836   2
  -3  -5   1 2887.21 275.985  22
  -3  -5   0 3140.48 290.548  22
  -3  -5  -1 29349.6 893.430  22
  -3  -5  -2 35849.3 1009.83  22
  -3  -5  -2 35606.7 999.980  12
  -3  -5  -3 3987.92 351.836  22
  -3  -5  -3 3852.01 344.075  12
  -3  -5  -4 7001.81 467.766  22
  -3  -5  -4 7908.64 497.963  12
  -3  -5  -4 7293.00 414.782  18
  -3  -5  -4 6978.34 447.262  16
  -3  -5  -4 7439.77 459.605  15
  -3  -5  -5 1491.84 213.731  16
  -3  -5  -5 1232.04 200.318  15
  -3  -5  -6 1828.54 230.599  16
  -3  -5  -6 2189.75 259.363  15
  -3  -5  -7 4212.84 316.768  16
  -3  -5  -7 3418.10 310.125  15
  -3  -5  -8 290.659 91.4276  16
  -3  -5  -8 312.282 106.413  15
  -3  -5  -9 49.1497 50.7300  16
  -3  -5  -9 182.988 78.5143  15
  -3  -6  12 4151.42 300.444  14
  -3  -6  11 1146.74 193.064  14
  -3  -6  11 834.107 135.181  17
  -3  -6  10-6.64496 73.7778  17
  -3  -6   9 2004.52 239.812  17
  -3  -6   8 24122.1 831.610  17
   3   6  -7 805.964 179.639  25
  -3  -6   7 781.830 164.104  17
  -3  -6   6 5387.03 407.153  17
   3   6  -6 4900.98 422.768  25
  -3  -6   5 4546.03 410.320   2
  -3  -6   5 4759.21 376.179  17
  -3  -6   4 51417.3 1216.06  17
  -3  -6   4 51209.6 1328.41   2
  -3  -6   3 1669.99 215.395  20
  -3  -6   3 1367.75 222.335  18
  -3  -6   3 1570.93 244.747   2
  -3  -6   2 29430.9 906.592  22
  -3  -6   2 28012.3 882.750  20
  -3  -6   2 28330.5 960.124  18
  -3  -6   1 15722.4 673.185  22
  -3  -6   1 14789.6 650.676  20
  -3  -6   1 16012.3 707.654  18
  -3  -6   0-75.0807 150.161  22
  -3  -6   0 127.861 84.8006  20
  -3  -6   0 242.601 90.9405  18
  -3  -6  -1 10167.9 564.007  22
  -3  -6  -1 9620.89 538.072  20
  -3  -6  -1 10897.8 563.820  18
  -3  -6  -2 1979.02 262.066  22
  -3  -6  -2 2355.08 267.424  20
  -3  -6  -2 2252.63 236.732  16
  -3  -6  -3 502.929 131.756  20
  -3  -6  -3 710.695 146.835  18
  -3  -6  -3 460.207 117.100  16
  -3  -6  -3 612.679 138.669  15
  -3  -6  -4 4936.81 351.572  16
  -3  -6  -4 5025.54 359.660  15
  -3  -6  -5-18.9287 77.6417  16
  -3  -6  -5-33.1045 46.8761  15
  -3  -6  -6 2334.89 222.886  16
  -3  -6  -6 2266.87 234.201  15
  -3  -6  -7 1182.17 148.112  16
  -3  -6  -7 835.979 137.016  15
  -3  -7  10 1548.12 175.668  17
  -3  -7   9 940.302 154.892  17
  -3  -7   8 4181.58 334.090  17
  -3  -7   7 10380.2 557.179  18
  -3  -7   7 9977.99 517.063  17
  -3  -7   6 102.687 86.3983  18
  -3  -7   6 119.405 75.8733  17
  -3  -7   5 3719.33 366.642  18
  -3  -7   5 3644.44 329.175  17
  -3  -7   4 1127.88 218.067  18
  -3  -7   4 1325.17 200.510  17
  -3  -7   3 1695.25 220.762  20
  -3  -7   3 1858.26 261.297  18
  -3  -7   2 34173.1 973.853  20
  -3  -7   2 36641.8 1113.46  18
  -3  -7   1 9181.67 514.704  20
  -3  -7   1 8474.10 524.119  18
  -3  -7   0 2181.66 255.556  20
  -3  -7   0 2260.23 265.149  18
  -3  -7  -1 227.490 102.029  20
  -3  -7  -1 56.6033 73.0484  18
  -3  -7  -2 301.094 94.6008  20
  -3  -7  -2 160.760 73.0872  18
  -3  -7  -2 9.33881 46.0745  16
  -3  -7  -3 1684.34 209.414  20
  -3  -7  -3 1922.46 202.534  16
  -3  -7  -3 1701.56 194.765  15
  -3  -7  -4 1580.28 181.835  16
  -3  -7  -4 1458.26 174.593  15
  -3  -7  -5 1085.14 139.850  15
  -3  -7  -5 1230.56 148.228  16
  -3  -7  -6 24.2299 54.2851  16
  -3  -8   9 1921.20 174.082  17
  -3  -8   8 5962.29 340.424  18
  -3  -8   8 5369.66 314.012  17
  -3  -8   7 7949.15 465.257  19
  -3  -8   7 8767.10 453.024  18
  -3  -8   7 8711.22 424.933  17
  -3  -8   6 9259.87 518.528  19
  -3  -8   6 10178.7 527.408  18
  -3  -8   6 10800.0 490.017  17
  -3  -8   5 396.813 135.244  18
  -3  -8   5 519.588 126.603  17
  -3  -8   4 452.286 137.214  18
  -3  -8   4 488.445 133.755  17
  -3  -8   3 1435.76 226.590  18
  -3  -8   2 755.714 161.565  18
  -3  -8   1 6046.30 377.277  20
  -3  -8   1 6155.75 405.902  18
  -3  -8   0 8527.75 445.189  20
  -3  -8   0 8810.29 450.819  18
  -3  -8  -1 94.1891 77.6052  20
  -3  -8  -1 168.088 86.7403  18
  -3  -8  -2 2385.56 220.974  20
  -3  -8  -3 3960.34 253.304  20
  -3  -9   4-43.0397 60.8106  18
  -3  -9   3 130.878 76.5298  18
  -3  -9   2 11979.7 457.598  18
   4  -9  -2 3126.39 240.730  17
   4  -9  -1 204.458 78.0088  17
   4  -9   0 568.650 127.055  14
   4  -9   0 415.115 106.474  17
   4  -9   1 56.4439 77.9767  14
   4  -9   1 302.117 91.3895  17
   4  -9   2-21.7245 78.8835  14
   4  -9   3 8050.10 442.029  14
   4  -9   4 1207.68 179.494  14
   4  -9   5 913.469 151.327  14
   4  -8  -5 587.636 119.537  20
   4  -8  -5 582.281 120.835  17
   4  -8  -4 376.126 104.886  20
   4  -8  -4 296.060 105.301  17
   4  -8  -3 5898.99 400.278  17
   4  -8  -2-0.49549 90.8182  14
   4  -8  -2 184.093 102.149  17
   4  -8  -1 22.2049 101.735  14
   4  -8  -1 225.830 109.029  17
   4  -8   0 7873.75 512.052  14
   4  -8   0 7776.75 465.939  17
   4  -8   1 2171.70 279.693  14
   4  -8   1 2254.98 260.142  17
   4  -8   2-66.7379 79.5901  14
   4  -8   3 802.580 191.321  14
   4  -8   4 24741.2 889.338  14
   4  -8   5 1902.41 254.681  14
   4  -8   6-76.5178 81.2934  14
   4  -8   7 186.667 103.042  14
   4  -8   7 195.164 120.148   6
   4  -8   8 2851.63 242.061  14
   4  -8   8 2409.41 243.692   6
   4  -7  -7 5327.61 341.165  20
   4  -7  -7 4623.81 313.151  17
   4  -7  -6 479.663 128.593  20
   4  -7  -6 433.884 129.972  17
   4  -7  -5 372.831 134.489  20
   4  -7  -4 1324.92 216.099  20
   4  -7  -3 861.764 169.778  20
   4  -7  -3 1180.90 214.934  17
   4  -7  -2 1622.36 242.963  17
   4  -7  -1 27153.9 935.613  17
   4  -7   0 9100.38 530.983  17
   4  -7   0 8442.77 532.375  27
   4  -7   1 4848.00 429.687  14
   4  -7   1 4829.22 400.784  27
   4  -7   2 11487.3 660.931  14
   4  -7   3 10674.9 632.006  14
   4  -7   4 20504.7 865.170  14
   4  -7   5 965.671 204.938  14
   4  -7   6 4622.15 402.546  14
   4  -7   7 116.585 110.355   6
   4  -7   7 11.9904 80.2288  14
   4  -7   8 2933.25 285.773  14
   4  -7   8 2558.19 307.188   6
   4  -7   9 352.234 127.390   6
   4  -7  10 326.159 108.798   6
   4  -6  -9 1440.31 175.315  20
  -4   6   9 1640.15 197.500   9
   4  -6  -8 1190.31 187.709  20
  -4   6   8 1072.76 183.903   9
   4  -6  -7 1220.61 209.031  20
  -4   6   7 2202.20 273.927   9
   4  -6  -6 12897.9 644.979  20
  -4   6   6 12110.9 642.418   9
   4  -6  -5 818.417 189.944  20
  -4   6   5 815.010 180.965   9
   4  -6  -4 121.455 87.1826  20
  -4   6   4 196.741 107.011   9
   4  -6  -3 3343.39 321.883  20
  -4   6   3 3163.31 342.596   9
   4  -6  -3 2963.81 330.735  27
  -4   6   2 1080.13 200.062   9
   4  -6  -2 1306.09 223.266  27
   4  -6  -1 13225.3 658.381  27
   4  -6   0 4533.07 378.807  27
   4  -6   1 197.483 100.530  27
   4  -6   2 38.7393 79.2543  13
   4  -6   3 1119.55 211.566  14
   4  -6   3 1424.25 231.230  13
   4  -6   4 7026.15 514.614  14
   4  -6   4 7402.35 511.761  13
   4  -6   4 6841.23 516.136   8
   4  -6   5 9177.38 576.351  14
   4  -6   5 9412.32 585.604  13
   4  -6   6 131.051 112.147  14
   4  -6   6-177.576 115.946  13
   4  -6   7 86.7673 105.376   6
   4  -6   8 3475.84 376.974   6
   4  -6   9 3104.71 351.250   6
   4  -6  10 8516.93 509.734   6
   4  -6  11 3845.21 300.896   6
   4  -5 -10 126.382 77.9649  20
  -4   5  10 48.6445 80.6055   9
   4  -5  -9 9222.28 498.837  20
  -4   5   9 8079.19 495.527   9
   4  -5  -8 197.408 105.553  20
  -4   5   8 85.9751 96.8849   9
  -4   5   7 4425.23 408.013   9
   4  -5  -6 28687.7 1007.46  27
  -4   5   6 30121.6 1052.54   9
  -4   5   5 15559.8 747.860   9
   4  -5  -5 14555.8 717.564  27
   4  -5  -4 14799.9 703.293  27
   4  -5  -3-27.2518 100.765  27
   4  -5  -2 1056.34 193.975  27
   4  -5  -1 5661.82 399.492  27
   4  -5   0 764.318 154.294  27
   4  -5   1 690.361 148.038  13
   4  -5   2 211.612 101.129  13
   4  -5   3 12893.1 605.654  13
   4  -5   4 12009.6 600.727  13
   4  -5   5 31596.5 1110.26  24
   4  -5   5 31810.6 999.876  13
  -4   5  -6-186.561 117.630   5
   4  -5   6-55.6565 91.8821  24
   4  -5   7 1291.78 223.163  13
   4  -5   7 1173.48 233.097  24
  -4   5  -7 1227.01 244.719   5
   4  -5   8-189.218 135.059   6
  -4   5  -8 4.94951 84.2262   5
   4  -5   9-170.116 123.918   6
  -4   5  -9-161.516 124.229   5
   4  -5  10 6048.76 467.854   6
  -4   5 -10 5726.41 452.000   5
   4  -5  11 2087.89 248.656   6
  -4   5 -11 1788.87 234.290   5
  -4   4  11 9925.29 495.579   9
   4  -4 -10 2006.83 233.730  20
  -4   4  10 1153.48 208.136   9
  -4   4   9 4111.80 381.135   9
   4  -4  -7 18649.8 802.184  27
  -4   4   7 19169.0 847.663   9
   4  -4  -6 3372.50 344.410  11
   4  -4  -5 5997.69 437.237  11
   4  -4  -4 5267.37 401.521  11
   4  -4  -3 39.2223 75.1527  11
   4  -4  -3-137.575 99.4297  27
   4  -4  -2 4177.27 328.224  27
   4  -4  -1 8983.43 454.976  27
   4  -4   0 28061.9 758.579  13
   4  -4   0 28212.3 775.738  27
   4  -4   1 40046.7 927.644  13
   4  -4   2 29370.0 809.590  13
   4  -4   3 4286.61 323.105  13
   4  -4   4 15199.8 618.961  13
   4  -4   5 1471.34 203.726  13
   4  -4   6-14.4572 83.5250  24
   4  -4   6 35.9443 79.0245  13
   4  -4   7 1629.85 274.961  24
  -4   4  -7 1111.47 196.988  19
  -4   4  -7 1522.45 273.342   5
   4  -4   8 6031.84 516.945  24
  -4   4  -8 5313.18 418.224  19
   4  -4   8 6343.78 531.654   6
  -4   4  -8 5937.37 524.862   5
   4  -4   9 2439.49 327.108   6
  -4   4  -9 2312.28 325.437   5
   4  -4  10 2435.76 305.344   6
  -4   4 -10 2208.19 316.453   5
   4  -4  11 19332.8 755.043   6
  -4   4 -11 19374.3 794.292   5
  -4   4 -12 2005.06 199.304  21
  -4   3  12 887.984 154.475   9
   4  -3 -10 1196.30 215.557  23
   4  -3  -9 272.649 134.813  23
   4  -3  -8 1187.72 230.992  23
   4  -3  -7 4602.89 385.223  11
   4  -3  -6 29942.8 937.004  11
   4  -3  -5 37837.6 1019.81  11
   4  -3  -4 15419.3 623.038  11
   4  -3  -3 3226.30 283.065  11
   4  -3  -2 1609.60 191.515  11
   4  -3  -1 32270.8 737.199  13
   4  -3  -1 32181.3 809.719  11
   4  -3   0 94389.5 1280.68  13
   4  -3   1 6562.87 349.629  13
   4  -3   2 1080.74 155.839  13
   4  -3   3 158.563 74.8726  13
   4  -3   4 6903.11 387.160  13
   4  -3   5 6928.02 400.061  13
   4  -3   6 45459.9 1324.03  24
   4  -3   6 46282.1 1049.65  13
   4  -3   7 27684.9 1069.51  24
   4  -3   8 12841.7 746.427  24
  -4   3  -8 12514.8 615.045  19
  -4   3  -8 14024.3 807.037   5
  -4   3  -9 7733.13 495.375  19
  -4   3  -9 7340.36 592.373   5
  -4   3 -10 678.247 159.990  19
  -4   3 -10 660.939 196.814   5
  -4   3 -11 2169.10 301.862   5
  -4   3 -12 94.9906 74.6676  21
   4  -2 -12 8664.58 469.335  23
   4  -2 -12 8469.30 413.053  10
   4  -2 -11 146.320 109.437  23
   4  -2 -11 237.973 94.9062  10
   4  -2 -10 9083.02 567.523  23
   4  -2  -9 1832.99 263.061  23
   4  -2  -9 2469.13 273.303  22
   4  -2  -8 3187.63 296.483  22
   4  -2  -8 3052.89 318.369  11
   4  -2  -7 290.362 120.101  11
   4  -2  -6 10154.6 515.941  11
   4  -2  -5 996.005 164.598  11
   4  -2  -4 4833.36 326.131  11
   4  -2  -3 15780.8 555.044  11
  -4   2   3 16145.2 593.910  28
   4  -2  -2 21551.1 574.415  13
  -4   2   2 21632.8 682.517  28
   4  -2  -2 22534.6 631.204  11
   4  -2  -1 759.040 114.942  13
   4  -2  -1 868.640 125.715  11
  -4   2   1 812.774 140.941  28
   4  -2   0 99288.3 1259.45  13
   4  -2   0 100436. 1247.23  11
   4  -2   1 319330. 2289.98  13
   4  -2   2 1703.52 182.427   1
   4  -2   2 1741.71 179.521  13
   4  -2   3 10684.3 437.032  13
   4  -2   4 823.764 132.703  13
   4  -2   5 2901.79 243.844  13
   4  -2   6 1978.72 282.316  24
   4  -2   7 24826.5 991.316  24
   4  -2   8 340.601 154.566  24
  -4   2  -8 547.429 131.497  19
  -4   2  -8 387.291 133.390  12
  -4   2  -8 553.482 187.944   5
   4  -2   9 802.310 191.765  24
  -4   2  -9 757.763 171.208  19
  -4   2  -9 634.168 168.104  12
  -4   2  -9 848.033 218.426   5
  -4   2 -10 1290.57 204.366  19
  -4   2 -10 979.624 220.152   5
  -4   2 -11 2763.61 299.067  21
  -4   2 -12 2790.03 257.123  21
   4  -1 -13 3637.90 290.949  23
   4  -1 -13 3160.15 237.904  10
   4  -1 -12 22.2647 77.9040  23
   4  -1 -12 85.4088 83.0657  10
   4  -1 -11 214.770 96.3901  10
   4  -1 -10 3926.46 324.215  10
  -4   1  10 3568.30 388.761  14
  -4   1   9 37861.9 1216.21  24
   4  -1  -9 36781.5 1070.26  11
  -4   1   9 38935.9 1255.49  14
  -4   1   8 9446.67 593.384  24
   4  -1  -8 9341.14 526.719  11
  -4   1   7 1436.53 235.711  24
   4  -1  -7 1127.72 192.571  11
   4  -1  -6 3376.50 290.954  11
   4  -1  -5 34312.2 860.322  11
   4  -1  -4 9048.90 418.245  11
   4  -1  -3 40408.4 767.857  13
   4  -1  -3 39598.7 822.853  11
   4  -1  -2 286062. 2041.84  13
   4  -1  -2 284703. 2067.74  11
   4  -1  -1 43716.2 801.703  13
   4  -1  -1 43762.6 842.499   1
   4  -1  -1 44430.0 773.874  11
   4  -1   0 236.189 76.5897  13
   4  -1   0 260.487 84.7267   1
   4  -1   1 396568. 2460.89  13
   4  -1   1 393626. 2607.48   1
   4  -1   2 64842.6 1022.42  13
   4  -1   2 67798.8 1120.16   1
   4  -1   3 5311.90 299.746  13
  -4   1  -3 5309.68 319.699  12
   4  -1   4 4180.01 271.781  13
  -4   1  -4 3936.38 303.638  12
  -4   1  -5 1643.34 219.424  12
   4  -1   6 294.488 128.184  24
  -4   1  -6 228.933 119.529  12
  -4   1  -7-0.29218 82.9630  12
  -4   1  -8 2743.99 280.336  19
  -4   1  -8 2886.44 333.303  12
  -4   1  -8 3222.01 390.819   5
  -4   1  -9 2062.75 246.402  19
  -4   1  -9 2668.60 352.538   5
  -4   1 -10 1809.48 262.537  21
  -4   1 -10 1829.31 228.414  19
  -4   1 -11 463.013 138.334  21
  -4   1 -11 623.884 129.283  19
  -4   1 -12 7926.64 417.321  21
   4   0 -13 3629.34 309.760  23
   4   0 -13 3713.94 268.240  10
   4   0 -12 4854.46 341.674  10
  -4   0  12 4493.73 408.520  14
  -4   0  11 392.107 149.899  14
  -4   0  10 2377.51 321.836  24
  -4   0  10 1938.95 290.726  14
   4   0 -10 2059.03 262.054  11
  -4   0   9 6608.49 518.303  24
   4   0  -9 6589.27 453.981  11
  -4   0   9 6667.79 516.745  14
  -4   0   8 1050.29 212.548  24
  -4   0   7 1040.19 196.355  24
  -4   0   6 2289.66 274.648  24
  -4   0   5 74157.4 1381.09  24
   4   0  -4 157562. 1616.54  13
   4   0  -3 361.906 85.7562  13
   4   0  -2 852.694 123.951  13
   4   0  -2 926.223 144.946   1
   4   0  -1 2282.65 192.685  13
   4   0  -1 2346.20 213.216   1
   4   0   0 29451.8 735.784   1
   4   0   0 29259.9 666.771  13
   4   0   1 1401.19 150.991  13
   4   0   1 1333.73 171.398   1
   4   0   2 52549.3 900.523  13
   4   0   2 55167.5 1045.87   1
  -4   0  -2 53842.5 976.429  12
   4   0   3 51197.5 906.835  13
  -4   0  -3 48675.5 1020.95  12
  -4   0  -4-6.42371 46.6508  12
  -4   0  -5 623.314 156.466  12
  -4   0  -6 3870.60 383.618  12
  -4   0  -7 21108.9 915.888  12
  -4   0  -8 22646.9 968.726  21
  -4   0  -8 21336.1 746.264  19
  -4   0  -8 22832.7 966.715  12
  -4   0  -9 4025.86 408.930  21
  -4   0  -9 4094.34 329.775  19
  -4   0 -10 7.46762 83.1265  21
  -4   0 -11 178.844 102.310  21
  -4   0 -12 280.344 91.8896  21
  -4  -1  13 235.689 123.782  14
   4   1 -13 254.537 91.7560  10
  -4  -1  12 844.972 197.347  14
  -4  -1  11 2302.13 301.822  14
  -4  -1  10 531.937 182.181  14
  -4  -1  10 685.489 188.390  24
  -4  -1   9 46862.9 1365.58  24
  -4  -1   9 47095.0 1355.62  14
  -4  -1   8 25.9401 93.4845  24
  -4  -1   7 28534.9 972.891  24
  -4  -1   6 22240.1 809.513  24
  -4  -1   5 13624.1 596.901  24
  -4  -1   4 16112.3 554.034   2
  -4  -1   3 5413.87 309.028   2
   4   1  -3 5550.87 303.761  26
   4   1  -2 296.885 78.1230  26
  -4  -1   2 291.913 83.1882   2
   4   1  -1 109.057 64.5355   1
   4   1  -1 185.939 73.6533  13
  -4  -1   1 69.3080 50.9058   2
  -4  -1   0 4930.22 274.676   2
   4   1   0 4787.11 285.520  13
   4   1   0 5103.56 329.219   1
   4   1   1 40089.9 808.819  13
  -4  -1  -1 41061.4 835.622  12
   4   1   1 39906.4 915.114   1
   4   1   2 63537.0 1008.35  13
  -4  -1  -2 64317.5 1134.73  12
  -4  -1  -3 10439.6 496.336  12
  -4  -1  -4 17805.6 700.734  12
  -4  -1  -5 2951.85 315.616  12
  -4  -1  -6 7163.45 527.341  12
  -4  -1  -7 11854.3 686.790  21
  -4  -1  -7 11709.3 534.022  19
  -4  -1  -7 11949.2 710.236  12
  -4  -1  -7 13103.2 664.802  16
  -4  -1  -8-148.580 106.831  21
  -4  -1  -8 126.775 123.570  12
  -4  -1  -8-66.9821 80.9138  16
  -4  -1  -9 2157.46 307.270  21
  -4  -1 -10 447.725 157.366  21
  -4  -1 -11 1895.60 231.445  21
  -4  -2  13 14522.2 639.380  14
  -4  -2  12 16690.2 767.505  14
  -4  -2  11 3479.30 372.383  14
  -4  -2  10 192.444 113.257  14
  -4  -2  10 280.088 125.864  24
  -4  -2   9 15892.0 792.783  24
  -4  -2   9 15853.8 683.738  17
  -4  -2   9 15887.9 780.159  14
  -4  -2   8 4098.36 395.024  24
  -4  -2   7 91.1153 82.6236  24
  -4  -2   7 80.1957 89.6508   2
  -4  -2   6 106.004 89.4224  24
  -4  -2   6 87.3557 95.3897   2
  -4  -2   5 17165.9 666.131   2
  -4  -2   4 24990.3 763.425   2
  -4  -2   3 29233.7 796.019   2
  -4  -2   2 25234.6 716.527   2
  -4  -2   1 56665.1 1052.31   2
  -4  -2   0 18076.1 583.226   2
  -4  -2   0 19127.7 584.865  12
   4   2   1 1887.92 193.983  13
  -4  -2  -1 1856.16 196.814  12
  -4  -2  -2 23922.4 747.165  12
  -4  -2  -3-24.8338 59.5409  12
  -4  -2  -4 7151.78 468.547  12
  -4  -2  -5 972.283 202.089  12
  -4  -2  -6 225.165 114.773  12
  -4  -2  -7 5391.76 466.195  21
  -4  -2  -7 5148.99 470.917  12
  -4  -2  -7 5677.59 438.557  16
  -4  -2  -8 28517.2 1064.04  21
  -4  -2  -8 31168.6 971.926  16
  -4  -2  -9 1835.31 263.714  21
  -4  -2  -9 1913.31 222.506  16
  -4  -2 -10 3406.69 325.745  21
  -4  -2 -11 107.989 64.3818  15
  -4  -3  13 38.5492 74.9676  14
  -4  -3  12 2770.88 306.618  14
  -4  -3  11 360.894 132.384  14
  -4  -3  10 3120.34 307.341  17
  -4  -3  10 3360.60 366.821  14
  -4  -3   9 16524.6 785.068  14
  -4  -3   9 16122.5 687.394  17
  -4  -3   9 15496.5 770.071   2
  -4  -3   8 23068.8 938.348   2
  -4  -3   7 16968.1 784.925   2
  -4  -3   6 26715.6 953.003   2
  -4  -3   5 4626.42 384.205   2
  -4  -3   4 5373.80 400.158   2
  -4  -3   3 26246.6 838.303   2
  -4  -3   2 141175. 1892.56   2
  -4  -3   1 13161.5 569.964   2
  -4  -3   1 14320.0 524.458  12
  -4  -3   0 4454.88 316.123  12
  -4  -3  -1 3338.59 288.843  12
  -4  -3  -2 421.456 130.203  12
  -4  -3  -3 4104.06 357.033  12
  -4  -3  -4 38912.1 1139.30  12
  -4  -3  -5 30495.6 1048.40  12
  -4  -3  -5 28029.1 779.380  18
  -4  -3  -5 28499.6 961.859  16
  -4  -3  -6 5791.14 464.912  21
  -4  -3  -6 6542.36 508.783  12
  -4  -3  -6 6117.94 452.113  16
  -4  -3  -7 55.2582 69.4273  21
  -4  -3  -7 28.6281 61.3649  16
  -4  -3  -8 22577.4 781.213  16
  -4  -3  -9 1669.49 194.814  16
  -4  -3  -9 1518.63 223.822  15
  -4  -3 -10 67.7325 75.6084  15
  -4  -4  13 11528.0 496.783  14
  -4  -4  12 401.125 128.758  14
  -4  -4  11 2412.86 249.127  17
  -4  -4  11 2534.17 297.848  14
  -4  -4  10 106.840 78.9783  14
  -4  -4  10-100.934 87.0787  17
  -4  -4   9 3958.73 340.994  17
  -4  -4   8 2042.09 303.683   2
  -4  -4   8 2129.29 247.753  17
  -4  -4   7 6135.17 510.462   2
  -4  -4   7 6738.33 434.627  17
  -4  -4   6 10864.4 656.753   2
   4   4  -6 12210.1 609.950  25
  -4  -4   5 7235.64 523.213   2
  -4  -4   4 9591.72 579.811   2
  -4  -4   3 281.314 106.105   2
  -4  -4   2 30309.6 801.188  22
  -4  -4   2 29610.5 955.632   2
  -4  -4   1 3863.32 345.860   2
  -4  -4   1 5378.71 355.139  22
  -4  -4   0 11214.6 532.110  12
  -4  -4  -1 3011.74 296.182  12
  -4  -4  -2 4643.94 380.784  12
  -4  -4  -3 18674.3 778.449  12
  -4  -4  -4 1142.42 213.489  12
  -4  -4  -4 927.395 151.415  18
  -4  -4  -4 1089.35 190.729  16
  -4  -4  -5 161.061 135.857  12
  -4  -4  -5 60.5470 57.8098  18
  -4  -4  -5 79.0292 70.6720  16
  -4  -4  -6 2157.07 268.397  16
  -4  -4  -6 2409.29 282.960  15
  -4  -4  -7 162.834 92.7390  16
  -4  -4  -7 143.341 91.1515  15
  -4  -4  -8 517.411 137.637  15
  -4  -4  -8 695.557 133.314  16
  -4  -4  -9 2010.77 178.307  16
  -4  -4  -9 1776.21 195.577  15
  -4  -5  12-73.1750 70.2729  14
  -4  -5  11 10863.0 478.990  17
  -4  -5  10 6925.12 416.900  17
  -4  -5   9 805.465 162.320  17
  -4  -5   8 18244.0 715.345  17
  -4  -5   7 396.091 118.434  17
  -4  -5   7 456.971 154.632   2
  -4  -5   6 2364.17 261.903  17
  -4  -5   6 2119.93 309.447   2
  -4  -5   5 1107.22 175.051  17
  -4  -5   5 1225.17 238.109   2
  -4  -5   4 29614.0 1070.49   2
  -4  -5   3 2271.53 301.954   2
  -4  -5   2 81407.0 1683.42   2
  -4  -5   2 79658.1 1390.74  22
  -4  -5   1 2313.87 289.295  22
  -4  -5   0 38905.5 1004.97  22
  -4  -5  -1 7414.87 441.225  20
  -4  -5  -1 8804.35 486.434  18
  -4  -5  -2 4516.76 346.011  18
  -4  -5  -2 4488.42 349.852  16
  -4  -5  -3 872.764 184.032  12
  -4  -5  -3 831.508 156.868  18
  -4  -5  -3 794.600 161.558  16
  -4  -5  -4 2473.48 243.481  18
  -4  -5  -4 2606.56 279.930  16
  -4  -5  -5 75.0427 62.2925  16
  -4  -5  -6 182.331 91.5756  16
  -4  -5  -6 174.212 88.3721  15
  -4  -5  -7 59.4208 70.4766  16
  -4  -5  -7 324.187 102.602  15
  -4  -5  -8 678.302 107.175  16
  -4  -5  -8 574.107 111.239  15
  -4  -6  11 802.923 129.328  17
  -4  -6  10 103.044 82.3985  17
  -4  -6   9 1937.82 222.654  17
  -4  -6   8 923.793 163.127  17
  -4  -6   7 1540.24 211.908  17
  -4  -6   6 33178.1 946.751  17
  -4  -6   5 13997.0 648.890  18
  -4  -6   5 12652.4 584.182  17
  -4  -6   4 1462.12 236.723  19
  -4  -6   4 1936.99 252.753  18
  -4  -6   4 1366.21 244.316   2
  -4  -6   3 6089.20 457.258  19
  -4  -6   3 5680.31 419.086  18
  -4  -6   2 34223.0 1041.50  19
  -4  -6   2 31656.0 984.693  18
  -4  -6   1 118.556 76.0778  20
  -4  -6   1 58.8799 93.8593  18
  -4  -6   0 1280.34 198.189  20
  -4  -6   0 1394.33 210.788  18
  -4  -6  -1 1391.40 195.345  20
  -4  -6  -1 1751.38 231.799  18
  -4  -6  -2 15.6426 40.7556  20
  -4  -6  -2 31.4330 52.7883  18
  -4  -6  -3 827.389 141.974  18
  -4  -6  -3 932.033 152.822  16
  -4  -6  -4 1500.47 175.086  18
  -4  -6  -4 1690.32 202.716  16
  -4  -6  -5 5617.45 338.443  16
  -4  -6  -6 6276.77 322.033  16
  -4  -7   9 4267.12 314.494  19
  -4  -7   9 4484.40 285.765  17
  -4  -7   8 158.325 87.6194  17
  -4  -7   7 2056.18 255.631  19
  -4  -7   7 1926.01 214.955  17
  -4  -7   6 2080.36 275.461  19
  -4  -7   6 2074.83 235.491  18
  -4  -7   6 2100.36 227.327  17
  -4  -7   5 557.001 150.412  19
  -4  -7   5 1047.22 184.951  18
  -4  -7   4 120.347 80.6313  19
  -4  -7   4 81.5881 71.4502  18
  -4  -7   3-153.803 88.0883  19
  -4  -7   3 3.34649 72.3060  18
  -4  -7   2 2264.96 256.719  18
  -4  -7   1 5534.86 386.010  18
  -4  -7   0 7559.67 438.017  18
  -4  -7  -1 7525.67 414.271  18
  -4  -7  -2 4301.30 291.821  18
  -4  -7  -3 420.190 94.2542  18
  -4  -7  -3 351.273 87.3109  16
  -4  -7  -4 2541.57 191.243  16
  -4  -8   7 16.0243 56.8022  19
  -4  -8   6 1201.86 172.690  19
  -4  -8   6 1470.49 169.727  18
  -4  -8   6 1337.57 154.564  17
  -4  -8   5 152.196 88.2943  19
  -4  -8   5 320.903 101.789  18
  -4  -8   4 4945.94 329.222  18
  -4  -8   3 1259.71 176.454  18
  -4  -8   2 96.1165 71.2053  18
  -4  -8   1-39.9854 69.1935  18
  -4  -8   0 436.236 99.6356  18
  -4  -8  -1 2715.20 202.502  18
   5  -9   1 530.998 117.773  14
   5  -9   2 123.673 70.2546  14
   5  -8  -4 32.7423 68.5984  14
   5  -8  -4 16.3440 62.5638  17
   5  -8  -3 216.086 88.9791  14
   5  -8  -3 255.752 101.663  17
   5  -8  -2 5532.00 385.207  14
   5  -8  -2 6267.38 370.709  17
   5  -8  -1-130.820 98.5124  14
   5  -8  -1 86.1065 78.0669  17
   5  -8   0 81.0335 107.812  14
   5  -8   1 6450.13 441.232  14
   5  -8   2 2856.65 298.117  14
   5  -8   3 1657.36 233.187  14
   5  -8   4 1176.73 187.134  14
   5  -8   5 2099.94 227.495  14
   5  -8   5 1693.74 212.351   6
   5  -8   6 1160.44 167.109  14
   5  -8   6 1002.68 171.666   6
   5  -7  -6 885.640 148.630  20
   5  -7  -6 930.973 154.519  17
   5  -7  -5 1202.04 176.699  20
   5  -7  -5 1334.74 196.731  17
   5  -7  -4 965.898 163.527  20
   5  -7  -4 1379.34 210.627  17
   5  -7  -3 5511.78 397.558  17
   5  -7  -2 6269.68 427.230  17
   5  -7  -1 1533.93 215.302  17
   5  -7   0 98.0553 100.828  14
   5  -7   1 216.091 122.732  23
   5  -7   1 298.126 133.425  14
   5  -7   2 3131.79 340.982  14
   5  -7   2 2858.03 329.181  23
   5  -7   3 607.169 170.681  14
   5  -7   4 372.882 137.288  14
   5  -7   5 4069.75 352.267  14
   5  -7   6 2311.49 258.950  14
   5  -7   7 598.021 162.582   6
   5  -7   8 285.837 115.557   6
   5  -6  -8 1866.74 202.639  20
  -5   6   8 1624.10 209.090   9
   5  -6  -7 1368.80 194.437  20
  -5   6   7 1208.62 197.334   9
   5  -6  -6 3452.56 319.091  20
  -5   6   6 2699.02 308.542   9
   5  -6  -5 1016.92 187.783  20
  -5   6   5 1230.90 220.087   9
   5  -6  -4 2472.88 278.834  20
  -5   6   4 2350.67 299.702   9
  -5   6   3 1505.30 258.502   9
   5  -6  -2 2264.06 298.783  23
   5  -6  -2 3211.21 334.513  27
   5  -6  -1 2605.54 315.476  23
   5  -6  -1 2366.96 280.225  27
   5  -6   0 5895.75 470.503  23
   5  -6   1 988.471 192.027   8
   5  -6   1 1113.58 225.726  23
   5  -6   2 3606.01 371.966  14
   5  -6   2 3302.63 340.974  13
   5  -6   2 3104.76 357.541  23
   5  -6   2 3018.15 336.601   8
   5  -6   3 1217.44 221.154   8
   5  -6   3 859.888 203.512  23
   5  -6   3 1342.46 237.655  14
   5  -6   3 1421.66 230.883  13
   5  -6   4 290.954 114.528   8
   5  -6   4 209.177 109.780  14
  -5   6  -5 1951.14 281.619   5
  -5   6  -6 2814.61 340.187   5
   5  -6   7 1022.24 206.858   6
  -5   6  -7 658.644 180.250   5
   5  -6   8 422.846 146.578   6
  -5   6  -8 408.408 139.909   5
   5  -6   9 1645.28 229.008   6
  -5   6  -9 1364.91 203.824   5
   5  -5  -9 153.753 89.1813  20
  -5   5   9-14.0411 85.5080   9
  -5   5   8 770.091 181.327   9
  -5   5   7 1334.38 235.989   9
   5  -5  -6 27123.1 952.151  23
  -5   5   6 27331.0 1013.29   9
   5  -5  -5 377.405 138.389  23
  -5   5   5 628.113 190.412   9
   5  -5  -4-42.0339 121.811  23
  -5   5   4 35.0116 99.8516   9
   5  -5  -4 5.14184 118.579  27
   5  -5  -3 15547.8 743.650  23
  -5   5   3 15313.8 757.470   9
   5  -5  -3 16256.0 726.650  27
   5  -5  -2 5064.16 396.209  27
   5  -5   1 6764.61 440.379  13
   5  -5   2 727.084 162.290  13
   5  -5   3 9146.41 588.619  23
   5  -5   3 10151.3 552.029  13
   5  -5   3 9874.68 542.625   7
   5  -5   3 9696.02 588.200   8
   5  -5   4 456.396 149.358   8
   5  -5   4 494.274 158.237  23
   5  -5   4 583.235 163.230  13
   5  -5   4 565.528 146.415   7
   5  -5   5 10837.8 673.103  24
   5  -5   5 12949.1 640.853  13
   5  -5   5 12152.8 610.013   7
  -5   5  -5 12045.5 724.413   5
   5  -5   5 12617.4 683.586   8
  -5   5  -6-59.5578 102.551   5
  -5   5  -7 235.997 127.375   5
   5  -5   8 947.453 205.149   6
  -5   5  -8 955.487 220.696   5
   5  -5   9 641.059 165.580   6
  -5   5  -9 459.533 157.564   5
   5  -5  10 140.908 96.4008   6
  -5   5 -10 140.834 96.0315   5
   5  -4 -10 3133.39 264.149  20
  -5   4  10 3063.42 293.056   9
   5  -4  -9 1009.45 172.261  23
  -5   4   9 860.557 177.331   9
   5  -4  -8 103.559 116.175  23
  -5   4   8-31.9098 65.0680   9
   5  -4  -7 99.1218 123.955  23
  -5   4   7 269.251 121.481   9
   5  -4  -6 3028.33 348.646  23
   5  -4  -6 3247.92 351.368  11
  -5   4   6 2977.57 339.923   9
   5  -4  -6 3157.78 334.006  27
   5  -4  -5 3842.83 377.469  23
   5  -4  -5 3787.18 369.209  11
  -5   4   5 3821.38 377.001   9
   5  -4  -5 3509.78 352.818  27
   5  -4  -4-25.6297 98.6256  11
   5  -4  -4 34.2057 90.0349  27
   5  -4  -3 3186.20 316.778  27
   5  -4  -2 4702.77 362.303  27
   5  -4   0 18664.6 672.532  13
   5  -4   1 1437.87 199.849  13
   5  -4   2 3712.57 317.362  13
   5  -4   3-61.5795 84.0956  13
   5  -4   4 3231.07 309.552  13
   5  -4   5 3413.62 322.462  13
   5  -4   5 3571.20 318.351   7
  -5   4  -5 3371.17 394.589   5
   5  -4   5 3172.85 332.756   8
   5  -4   6 4735.74 455.193  24
   5  -4   6 4350.22 360.099  13
   5  -4   6 4234.70 353.101   7
  -5   4  -6 4326.71 451.709   5
   5  -4   6 4274.07 388.252   8
  -5   4  -7 1711.55 235.369  19
  -5   4  -7 1673.76 286.899   5
  -5   4  -8 18298.1 727.356  19
   5  -4   8 20280.9 881.948   6
  -5   4  -8 18385.0 891.403   5
  -5   4  -9 3896.02 398.973   5
  -5   4 -10 58.1817 91.1717   5
  -5   4 -11 794.974 123.166  21
   5  -3 -11-28.2698 59.2383  23
  -5   3  11-159.031 88.4275   9
   5  -3 -10 294.826 117.912  23
  -5   3  10 205.128 107.218   9
   5  -3  -9 101.048 119.431  23
  -5   3   9-46.6095 59.6977   9
   5  -3  -8 2368.91 299.746  23
  -5   3   8 2508.76 304.446   9
   5  -3  -7 2280.26 303.231  23
   5  -3  -7 1962.73 264.356  11
  -5   3   7 1995.82 276.672   9
   5  -3  -6 11597.0 622.275  11
   5  -3  -5 25580.6 892.340  11
   5  -3  -4-35.5555 100.649  11
   5  -3  -3 1058.38 179.844  11
   5  -3  -2 1175.21 187.167  11
   5  -3  -1 424.730 103.838  13
   5  -3  -1 391.457 112.015  11
   5  -3   0 5.86916 59.4241  13
   5  -3   1 12826.8 538.371  13
   5  -3   2 150.521 83.4717  13
   5  -3   3 10352.7 504.550  13
   5  -3   4 41188.2 1013.47  13
   5  -3   5 17051.9 667.206  13
   5  -3   6 15316.7 805.716  24
  -5   3  -6 13678.6 605.160  19
  -5   3  -6 14900.6 822.144   5
   5  -3   7 438.554 164.107  24
  -5   3  -7 191.818 102.684  19
  -5   3  -7 313.321 134.034   5
  -5   3  -8-25.5400 73.2798  19
  -5   3  -8 87.2138 103.066   5
  -5   3  -9 712.170 160.759  19
  -5   3  -9 551.708 174.249   5
  -5   3 -10 214.467 105.192  19
  -5   3 -10 480.220 161.883   5
  -5   3 -11-21.3613 51.7480  21
   5  -2 -12 6239.26 366.757  23
   5  -2 -11 778.002 166.587  23
   5  -2 -10 598.692 185.006  23
   5  -2  -9 1669.34 256.542  23
   5  -2  -8 1996.31 283.009  23
   5  -2  -8 2726.50 310.488  11
   5  -2  -7 5922.59 469.279  23
   5  -2  -7 6441.19 460.452  11
   5  -2  -6 278.738 117.757  11
   5  -2  -5 22748.7 799.436  11
   5  -2  -4 517.662 125.677  11
   5  -2  -3 2262.70 243.731  11
   5  -2  -2 2001.41 207.075  13
   5  -2  -2 2441.70 238.715  11
   5  -2  -1 18450.0 612.002  13
   5  -2   0 94.7134 63.2347  13
   5  -2   1 5398.93 342.200  13
   5  -2   2 1874.78 212.281  13
   5  -2   3 1569.85 189.461  13
   5  -2   4 4447.24 324.193  13
   5  -2   5 3188.38 282.268  13
   5  -2   6 9769.38 639.999  24
  -5   2  -6 8230.46 505.128  12
   5  -2   7 10002.9 652.054  24
  -5   2  -7 8756.93 497.170  19
  -5   2  -7 9274.84 551.599  12
  -5   2  -7 9209.92 663.017   5
  -5   2  -8 204.525 113.669  19
  -5   2  -8 240.353 123.982   5
  -5   2  -9 2143.35 243.023  19
  -5   2  -9 2545.88 333.431   5
  -5   2 -10 491.152 139.822  21
  -5   2 -10 494.138 127.805  19
  -5   2 -10 343.131 151.497   5
  -5   2 -11 777.098 141.161  21
   5  -1 -12 78.2633 79.4266  23
   5  -1 -11 311.519 143.918  23
   5  -1 -10 4948.72 430.096  23
   5  -1  -9 472.591 177.286  23
   5  -1  -8 8804.18 571.754  23
   5  -1  -8 9191.09 551.866  11
  -5   1   8 8832.96 595.031  14
   5  -1  -7 840.324 178.098  11
   5  -1  -6 328.982 122.555  11
   5  -1  -5 11547.0 548.909  11
   5  -1  -4 97422.6 1505.30  11
   5  -1  -3 2988.82 244.877  13
   5  -1  -3 2976.70 258.778  11
   5  -1  -2 39651.8 880.415  13
   5  -1  -1 4480.75 298.017  13
   5  -1   0 1742.04 192.325  13
   5  -1   1 68366.9 1184.84  13
   5  -1   2 763.872 140.329  13
   5  -1   3-54.4279 67.5109  13
   5  -1   4 22353.5 692.552  13
  -5   1  -5 1922.52 255.371  12
  -5   1  -6 4999.40 418.117  12
  -5   1  -7 665.655 147.934  19
  -5   1  -7 444.237 154.369  12
  -5   1  -8 825.647 175.152  21
  -5   1  -8 724.338 141.073  19
  -5   1  -8 1006.03 223.432   5
  -5   1  -8 924.131 183.212  16
  -5   1  -9 134.329 87.9932  21
  -5   1  -9 201.340 93.5205  19
  -5   1  -9 289.304 106.480   5
  -5   1 -10 2341.06 265.346  21
  -5   1 -10 2459.50 243.152  19
  -5   1 -11 348.798 106.663  21
   5   0 -13 3798.81 280.144  23
   5   0 -12 3725.71 325.582  23
  -5   0  11-89.5638 106.524  14
   5   0 -11 136.568 109.697  23
  -5   0  10 272.298 130.522  14
   5   0  -9 8314.65 523.874  11
  -5   0   9 7682.32 556.020  14
  -5   0   8 33.2366 56.4401  14
   5   0  -8 34.1656 80.5625  11
   5   0  -7 752.591 163.554  11
   5   0  -6 23287.4 802.078  11
   5   0  -5 3501.32 299.283  11
   5   0  -4 954.837 154.443  13
   5   0  -4 874.620 152.265  11
   5   0  -3 32948.0 831.310  13
   5   0  -3 35020.3 830.184  11
   5   0  -2 988.035 153.209  13
   5   0  -1 111.264 60.8303  13
   5   0   0 5148.71 326.712  13
   5   0   1 1434.68 174.834  13
   5   0   2-59.4862 56.6508  13
   5   0   3 7942.40 408.668  13
  -5   0  -4 1009.94 182.542  12
  -5   0  -5 6480.03 471.783  12
  -5   0  -6 1863.15 223.412  19
  -5   0  -6 1760.71 273.785  12
  -5   0  -7 5257.23 373.409  19
  -5   0  -7 5769.70 480.780  12
  -5   0  -7 6151.40 477.743  16
  -5   0  -8 1068.11 203.575  21
  -5   0  -8 1200.61 181.243  19
  -5   0  -8 896.342 186.423  16
  -5   0  -9 1039.42 204.037  21
  -5   0  -9 965.565 157.202  19
  -5   0 -10 989.432 182.448  21
  -5   0 -10 716.595 128.813  19
  -5   0 -11 873.292 137.953  21
   5   1 -13 691.843 132.310  23
  -5  -1  12-23.8575 77.1099  14
   5   1 -12 55.3546 76.0964  23
  -5  -1  11 3425.94 351.914  14
  -5  -1  10 2344.20 308.694  14
   5   1  -9 63009.2 1441.76   8
   5   1  -9 62785.3 1425.94  11
  -5  -1   9 61226.9 1403.86   2
  -5  -1   9 58198.4 1505.69  14
  -5  -1   8 343.479 126.172  14
  -5  -1   8 453.000 135.455   2
   5   1  -8 121.153 92.6700   8
  -5  -1   7 2671.26 285.854   2
  -5  -1   6 421.450 120.988   2
   5   1  -5 2677.72 258.026  13
   5   1  -4 22224.5 728.640  13
   5   1  -3 5480.87 360.227  13
   5   1  -2 6972.78 400.283  13
   5   1  -1 5870.18 367.811  13
   5   1   0 9315.39 448.642  13
   5   1   1 38765.4 906.640  13
   5   1   2 45005.5 972.222  13
  -5  -1  -3 421.505 125.155  12
  -5  -1  -4 145.652 99.7812  12
  -5  -1  -5 2200.38 300.731  12
  -5  -1  -6 1180.38 176.769  19
  -5  -1  -6 1221.36 246.001  12
  -5  -1  -6 1190.70 230.343  16
  -5  -1  -7 1474.47 198.552  19
  -5  -1  -7 1770.60 268.540  16
  -5  -1  -8 9901.76 598.925  21
  -5  -1  -8 10059.9 488.742  19
  -5  -1  -8 11019.9 590.531  16
  -5  -1  -9 2300.57 273.028  21
  -5  -1  -9 2429.16 231.600  19
  -5  -1  -9 2323.77 245.236  16
  -5  -1 -10 2561.18 250.333  21
   5   2 -12 9773.45 496.194  23
  -5  -2  12 8957.00 507.998  14
  -5  -2  11 35.5440 91.5384  14
   5   2 -10 5274.90 420.277   8
  -5  -2  10 5731.18 458.003  14
   5   2  -9 20550.0 848.068   8
  -5  -2   9 20342.5 868.935  14
  -5  -2   8 3988.49 348.616  17
  -5  -2   8 4096.76 383.412   2
  -5  -2   7 1986.10 270.956   2
  -5  -2   6 11243.7 598.253   2
  -5  -2   5 4891.74 382.480   2
  -5  -2   4 12548.5 590.215   2
  -5  -2   3 2613.37 268.143   2
  -5  -2   2 11646.4 534.223   2
   5   2  -2 11172.8 535.638  13
  -5  -2   1 1328.32 186.661   2
   5   2  -1 1611.17 209.037  13
   5   2   0 15269.0 605.311  13
   5   2   1 52.0459 62.3199  13
  -5  -2  -2 12801.8 599.698  12
  -5  -2  -3 14851.0 693.015  12
  -5  -2  -4 432.646 140.919  12
  -5  -2  -5 270.839 86.9136  19
  -5  -2  -5 317.793 137.827  12
  -5  -2  -5 387.377 130.882  16
  -5  -2  -6 5755.82 382.144  19
  -5  -2  -6 5405.22 453.085  16
  -5  -2  -7 6976.75 402.742  19
  -5  -2  -7 7450.31 505.269  16
  -5  -2  -8 37.7611 75.4434  16
  -5  -2  -9 5356.07 332.969  16
  -5  -3  12 1448.05 202.228  14
   5   3 -12 1429.87 175.349   8
  -5  -3  11 50.7395 82.1883  14
   5   3 -11 125.789 103.198   8
   5   3 -10 197.054 100.849   8
  -5  -3   9-123.587 88.7942  17
  -5  -3   8 10160.2 622.398   2
  -5  -3   8 10017.6 535.597  17
  -5  -3   7 24942.2 963.692   2
  -5  -3   7 23855.5 809.377  17
  -5  -3   6 4276.38 401.324   2
  -5  -3   5-5.74683 76.1138   2
  -5  -3   4 5002.17 410.232   2
  -5  -3   3 9020.52 529.112   2
  -5  -3   2 4269.85 354.951   2
   5   3  -1 444.772 126.885  13
  -5  -3   1 342.796 118.025   2
   5   3   0 2577.57 269.601  13
  -5  -3  -1 10366.8 546.536  12
  -5  -3  -2 16581.2 725.424  12
  -5  -3  -3 37128.1 1121.70  12
  -5  -3  -3 37473.6 988.499  19
  -5  -3  -3 35715.9 904.599  18
  -5  -3  -3 38576.4 1081.02   3
  -5  -3  -3 35284.8 1080.77  16
  -5  -3  -4 927.595 162.521  19
  -5  -3  -4 984.786 211.987  12
  -5  -3  -4 1033.58 160.636  18
  -5  -3  -4 1131.71 202.190  16
  -5  -3  -5 6061.08 388.124  19
  -5  -3  -5 6608.36 484.970  16
  -5  -3  -6 233.636 111.921  16
  -5  -3  -7 445.581 136.919  16
  -5  -3  -8 2134.03 230.002  16
  -5  -3  -9 10.3498 53.4550  16
   5   4 -12 2970.69 238.415   8
   5   4 -11 2527.41 263.740   8
   5   4 -10 366.689 130.877   8
  -5  -4  10 350.516 114.937  17
  -5  -4   9 12336.9 574.279  17
  -5  -4   8 12713.5 592.009  17
  -5  -4   7 996.995 167.070  17
  -5  -4   7 1238.90 230.732   2
  -5  -4   6 1812.07 224.568  17
  -5  -4   6 1500.84 253.395   2
  -5  -4   5 705.009 177.743   2
  -5  -4   4 1433.40 223.447  19
  -5  -4   4 1362.13 240.984   2
  -5  -4   4 1457.39 233.855   3
  -5  -4   3 85.3571 95.5252   2
  -5  -4   2 7547.04 503.373   2
   5   4  -1 15250.2 675.004  13
  -5  -4   0 1903.67 237.168  19
  -5  -4   0 1952.21 228.489  18
  -5  -4   0 1984.12 283.788   3
  -5  -4  -1 10627.7 565.034  12
  -5  -4  -1 10652.6 544.872  19
  -5  -4  -1 10578.5 511.076  18
  -5  -4  -1 10282.9 596.569   3
  -5  -4  -2 209.316 117.167  12
  -5  -4  -2 496.401 127.402  18
  -5  -4  -3 57.9501 57.2441  19
  -5  -4  -3-69.7469 66.5064  18
  -5  -4  -3 149.759 86.5026  16
  -5  -4  -4 6285.87 375.415  18
  -5  -4  -4 6294.38 444.550  16
  -5  -4  -5-40.9553 73.2710  16
  -5  -4  -6-1.11625 61.2861  16
  -5  -4  -7 587.137 133.931  16
  -5  -4  -8 538.716 103.152  16
   5   5 -11 1652.32 193.931   8
   5   5 -10 306.613 119.265   8
  -5  -5  10 201.739 89.1354  17
  -5  -5   9 141.953 87.7591  17
  -5  -5   8-27.0700 55.3916  17
  -5  -5   7 19185.5 700.915  17
  -5  -5   6 12280.0 631.247  19
  -5  -5   5-290.852 121.507  19
  -5  -5   4 8672.02 584.152   2
  -5  -5   4 7844.44 511.696  19
  -5  -5   3 165.467 84.1326  19
  -5  -5   3 288.658 107.260  18
  -5  -5   3-26.2345 51.8450   3
  -5  -5   2 33482.3 1018.06  19
  -5  -5   2 32480.0 929.556  18
  -5  -5   2 32733.6 1038.39   3
  -5  -5   1 6283.25 438.441  19
  -5  -5   1 6300.68 409.728  18
  -5  -5   1 5670.43 438.893   3
  -5  -5   0-28.2438 64.4069  19
  -5  -5   0-59.7046 77.5114  18
  -5  -5  -1 631.547 132.433  19
  -5  -5  -1 849.111 162.777  18
  -5  -5  -2 1085.38 172.168  18
  -5  -5  -3 6259.87 370.697  18
  -5  -5  -3 6970.11 418.547  16
  -5  -5  -4 96.4136 84.4734  16
  -5  -5  -5 2056.39 224.351  16
  -5  -5  -6 634.944 122.921  16
   5   6  -9 462.928 119.653   8
  -5  -6   9 433.014 113.226  19
  -5  -6   9 411.528 103.741  17
   5   6  -8 12419.7 571.832   8
  -5  -6   8 12761.2 567.906  19
  -5  -6   8 11715.5 489.659  17
  -5  -6   7 7327.11 453.302  19
  -5  -6   7 7476.52 402.022  17
  -5  -6   6 208.161 101.730  19
  -5  -6   5 4630.71 384.987  19
  -5  -6   4 93.6277 90.6553  19
  -5  -6   4 57.4836 72.4944  18
  -5  -6   3 1451.63 214.717  19
  -5  -6   3 1315.69 193.611  18
  -5  -6   2 2201.81 257.349  19
  -5  -6   2 2096.70 239.120  18
  -5  -6   1 3014.13 290.502  19
  -5  -6   1 3066.88 282.816  18
  -5  -6   0-32.0647 40.3338  19
  -5  -6   0 92.1889 76.3127  18
  -5  -6  -1 20.8719 74.9593  18
  -5  -6  -2 351.274 104.796  18
  -5  -6  -3 4597.81 282.870  18
  -5  -6  -4 1120.04 144.533  16
  -5  -7   8 340.176 93.8402  19
  -5  -7   7 973.899 153.648  19
  -5  -7   6 251.845 89.7689  19
  -5  -7   5 1186.37 177.167  19
  -5  -7   5 1177.25 152.811  18
  -5  -7   4 334.205 116.547  19
  -5  -7   4 319.180 90.6960  18
  -5  -7   3 54.0725 73.0183  19
  -5  -7   3-30.8320 71.9494  18
  -5  -7   2 2637.75 246.923  19
  -5  -7   2 2280.10 218.844  18
  -5  -7   1 11167.1 466.293  18
  -5  -7   0 9745.55 417.340  18
  -5  -7  -1 564.644 104.351  18
  -5  -7  -2 135.182 60.9004  18
   6  -8  -2 306.734 95.8242  14
   6  -8  -1 6703.37 379.740  14
   6  -8   0 1414.55 186.706  14
   6  -8   1 166.943 94.4772  14
   6  -8   2 87.1731 76.8366  14
   6  -8   3-3.39618 61.6760  14
   6  -7  -5 55.7415 64.4273  17
   6  -7  -4 1762.42 196.547  17
   6  -7  -3 188.075 86.3260  17
   6  -7  -2 50.8318 79.9010  23
   6  -7  -1 153.088 90.1930  23
   6  -7  -1 248.843 116.951  14
   6  -7   0 654.677 158.232  23
   6  -7   0 683.342 167.326  14
   6  -7   1 501.710 140.710   8
   6  -7   1 187.486 105.144  23
   6  -7   1 378.023 119.585  14
   6  -7   2 33.6869 80.3536  14
   6  -7   3 2542.60 268.424  14
  -6   7  -4 7178.64 464.388   5
  -6   7  -5 3208.78 305.891   5
   6  -7   6-257.297 109.551   6
  -6   7  -6-6.02188 73.5208   5
   6  -7   7 169.223 90.8148   6
   6  -6  -7 240.833 89.5698  20
   6  -6  -6 1233.67 169.104  20
   6  -6  -5 446.419 133.440  23
   6  -6  -5 474.883 115.937  20
   6  -6  -4 1491.65 229.657  23
   6  -6  -3 639.931 162.575  23
   6  -6  -2 1365.71 244.251  23
   6  -6  -1 96.5703 118.770  23
   6  -6   0 5045.58 437.586  23
   6  -6   0 4990.59 406.632   8
   6  -6   1 1174.34 203.721   8
   6  -6   1 1102.16 231.730  23
   6  -6   1 1444.14 225.831  14
   6  -6   2 57.4801 86.6145   8
   6  -6   2 35.0930 108.003  23
   6  -6   2 52.5585 93.7982  14
   6  -6   3 751.213 166.099   8
   6  -6   3 584.513 181.841  23
  -6   6  -4 451.321 163.346   5
   6  -6   4 221.299 109.722   8
  -6   6  -5 387.564 151.608   5
  -6   6  -6 1059.97 207.644   5
   6  -6   7 538.090 144.330   6
  -6   6  -7 580.971 150.997   5
   6  -6   8-28.9941 72.9897   6
  -6   6  -8-77.1527 78.8868   5
   6  -5  -8 364.056 112.688  23
   6  -5  -8 424.230 106.398  20
  -6   5   8 393.282 117.402   9
   6  -5  -7 2859.37 286.170  23
  -6   5   7 2926.67 304.734   9
   6  -5  -6 1007.05 201.053  23
  -6   5   6 721.293 183.249   9
   6  -5  -5 12637.5 662.779  23
  -6   5   5 12563.7 668.418   9
   6  -5  -4 4059.84 392.476  23
  -6   5   4 3709.89 369.475   9
   6  -5  -3 695.883 183.028  23
   6  -5  -2-93.1756 111.494  23
   6  -5  -1 379.094 131.712   8
   6  -5  -1 161.546 97.8268  23
   6  -5   0 2789.14 337.433  23
   6  -5   0 2836.16 317.631   8
   6  -5   1 2202.90 295.518  23
   6  -5   1 2524.74 279.428  13
   6  -5   1 2375.48 264.240   7
   6  -5   1 2397.08 294.864   8
   6  -5   2 2493.49 316.999  23
   6  -5   2 2485.30 281.046  13
   6  -5   2 2418.95 271.960   7
   6  -5   2 2585.25 299.478   8
   6  -5   3 93.5770 95.1233   8
   6  -5   3-215.144 126.482  23
   6  -5   3-94.2626 78.7186   7
   6  -5   4 466.960 145.546   8
   6  -5   4 571.235 141.323   7
  -6   5  -5 2607.35 341.148   5
   6  -5   5 2502.08 299.197   8
  -6   5  -6 1887.54 287.360   5
   6  -5   7 3.72963 84.4518   6
  -6   5  -7-39.5274 99.8710   5
   6  -5   8 631.355 149.361   6
  -6   5  -8 664.615 172.059   5
  -6   5  -9 495.169 130.601   5
   6  -4  -9 2269.94 241.185  23
  -6   4   9 2700.52 268.277   9
   6  -4  -8 119.812 92.5783  23
  -6   4   8 319.168 123.874   9
   6  -4  -7 241.357 129.534  23
  -6   4   7 46.9042 79.2217   9
   6  -4  -6 6280.49 483.794  23
  -6   4   6 6062.62 466.381   9
   6  -4  -5 5172.56 442.977  23
  -6   4   5 5926.00 466.154   9
   6  -4  -4 1089.96 236.451  23
  -6   4   4 1250.46 227.606   9
   6  -4  -4 1365.30 227.220  27
   6  -4  -3 1227.92 244.267  23
   6  -4  -3 1117.25 198.758   8
  -6   4   3 1074.11 203.374   9
   6  -4  -2 1633.16 254.107  23
   6  -4  -2 1489.40 229.279   8
   6  -4  -1 522.385 162.732  23
   6  -4  -1 923.232 180.636   8
   6  -4   0 3156.75 331.351   8
   6  -4   0 3497.58 366.923  23
   6  -4   0 3624.65 323.007  13
   6  -4   0 3541.29 304.076   7
   6  -4   1 15099.8 722.200   8
   6  -4   1 14565.2 728.396  23
   6  -4   1 14344.9 634.928  13
   6  -4   1 14980.4 628.239   7
   6  -4   2 3860.74 386.340  23
   6  -4   2 3746.53 337.552  13
   6  -4   2 3822.33 326.641   7
   6  -4   2 3810.85 374.924   8
   6  -4   3 173.119 107.575   8
   6  -4   3 198.007 127.537  23
   6  -4   3 57.9159 93.4897  13
   6  -4   3-14.8060 49.2677   7
   6  -4   4 581.861 148.722   8
   6  -4   4 412.222 131.171  13
   6  -4   4 347.899 128.665   7
  -6   4  -5 518.234 171.138   5
   6  -4   5 564.817 154.160   8
   6  -4   5 625.425 148.497   7
   6  -4   6 16171.4 655.092   7
  -6   4  -6 15571.9 811.091   5
  -6   4  -7 3513.57 383.652   5
  -6   4  -8 2099.72 289.179   5
  -6   4  -9 185.300 118.524   5
   6  -3 -10 3525.45 298.732  23
   6  -3  -9 236.823 113.633  23
  -6   3   9 435.347 135.766   9
   6  -3  -8 777.388 190.330  23
  -6   3   8 706.783 161.136   9
   6  -3  -7 177.361 136.526  23
  -6   3   7 275.384 109.455   9
   6  -3  -6 71.1749 101.737  23
   6  -3  -6 417.651 141.304  11
  -6   3   6 450.096 141.279   9
   6  -3  -5 7631.12 532.653  23
   6  -3  -5 7581.24 510.605  11
  -6   3   5 7660.70 522.153   9
   6  -3  -4 2548.69 289.096   8
   6  -3  -4 2079.83 288.120  23
   6  -3  -4 2077.24 271.393  11
  -6   3   4 2193.43 280.399   9
   6  -3  -3 1878.39 246.303  11
   6  -3  -2 1823.78 236.648  11
   6  -3  -1 536.439 139.160  13
   6  -3   0-15.2950 71.8250  13
   6  -3   1 62874.4 1298.55  13
   6  -3   2 494.319 134.426  13
   6  -3   3 5181.20 415.521   8
   6  -3   3 4893.81 372.262  13
   6  -3   3 4784.78 357.822   7
  -6   3  -4 1652.34 277.145   5
   6  -3   4 1682.58 226.525  13
   6  -3   4 1662.53 217.566   7
   6  -3   5 121.559 116.444  24
   6  -3   5 20.6498 61.1401  13
   6  -3   5 173.001 93.5841   7
  -6   3  -5 272.478 130.265   5
   6  -3   6 4543.17 343.622   7
  -6   3  -6 4475.33 342.560  19
  -6   3  -6 3890.45 421.520   5
  -6   3  -7-4.67469 59.8464  19
  -6   3  -7-62.7028 96.8577   5
  -6   3  -8 631.872 142.574  19
  -6   3  -8 395.063 152.261   5
  -6   3  -9-65.0782 72.4450  19
  -6   3  -9-82.9093 112.605   5
  -6   3 -10 1249.43 184.336   5
   6  -2 -11 4197.59 311.315  23
   6  -2 -10 261.355 115.612  23
   6  -2  -9 459.386 169.323  23
   6  -2  -8 115.556 104.494  23
   6  -2  -7 35.1345 103.300  23
   6  -2  -6 273.559 135.896  23
   6  -2  -6 122.977 96.3133  11
   6  -2  -5 14952.1 697.865   8
   6  -2  -5 14485.4 718.371  23
   6  -2  -5 15501.1 698.312  11
   6  -2  -4 1463.02 226.132  11
   6  -2  -3 9516.83 515.928  11
   6  -2  -2 32862.8 897.137  13
   6  -2  -1 2550.27 266.450  13
   6  -2   0 5539.00 379.229  13
   6  -2   1 34653.7 941.446  13
   6  -2   2 5875.05 394.561  13
   6  -2   3 126.823 92.2750  13
   6  -2   4-40.6739 68.2947  13
   6  -2   4 15.7567 86.8396   7
   6  -2   5 75.8859 115.543  24
   6  -2   5 139.966 79.0346   7
  -6   2  -5 152.599 90.5420  19
  -6   2  -5 111.074 78.9306   5
  -6   2  -6 74.1631 74.0334  19
  -6   2  -6 1.47361 84.9481   5
  -6   2  -7 1329.87 193.189  19
  -6   2  -7 1650.65 263.913   5
  -6   2  -8 2693.37 264.914  19
  -6   2  -8 2599.59 270.413  16
  -6   2  -8 2168.90 297.258   5
  -6   2  -9 756.915 140.845  19
  -6   2  -9 648.930 169.598   5
  -6   2 -10-31.0199 56.7659  19
   6  -1 -11 1527.45 203.448  23
   6  -1 -10 1334.35 217.720  23
   6  -1  -9 5419.94 440.192  23
   6  -1  -8 2601.94 317.467  23
   6  -1  -7 9385.71 554.051   8
   6  -1  -7 9239.40 577.520  23
   6  -1  -7 9251.92 551.327  11
   6  -1  -6 17596.0 763.987   8
   6  -1  -6 18364.2 801.210  23
   6  -1  -6 18012.5 753.876  11
   6  -1  -5 14419.3 652.772  11
   6  -1  -4 8200.14 477.051  11
   6  -1  -3 9454.55 484.236  13
   6  -1  -2 104.014 83.6836  13
   6  -1  -1 2079.38 241.637  13
   6  -1   0 3028.54 287.459  13
   6  -1   1 2023.34 240.038  13
   6  -1   2 41991.9 1031.75  13
   6  -1   3 18581.0 687.413  13
  -6   1  -4 755.299 150.795  19
   6  -1   4 524.226 117.567   7
  -6   1  -5 206.617 88.0101  19
  -6   1  -6-14.4401 66.4849  19
  -6   1  -7 2869.01 275.612  19
  -6   1  -8 1347.41 193.177  19
  -6   1  -8 1615.55 229.934  16
  -6   1  -9 106.978 72.4038  19
  -6   1  -9 158.086 82.1161  16
  -6   1 -10-13.0195 64.6707  19
   6   0 -12 941.312 145.955  23
   6   0 -11 2513.31 260.456  23
   6   0 -10-208.975 113.593  23
   6   0  -9 5200.57 423.071  23
   6   0  -8 2051.79 278.453  23
   6   0  -8 1576.66 237.757   8
   6   0  -7 602.874 155.933   8
   6   0  -7 647.266 160.791  11
   6   0  -6 468.545 138.351   8
   6   0  -6 438.965 131.482  11
   6   0  -5 7654.90 465.385  11
   6   0  -4 806.728 159.404  13
   6   0  -3 17626.6 673.309  13
   6   0  -2 7000.57 428.426  13
   6   0  -1 2431.65 257.879  13
   6   0   0 759.709 159.009  13
   6   0   1 6138.23 400.684  13
   6   0   2 2314.70 251.121  13
   6   0   3 211.191 92.9855  13
  -6   0  -4 1483.72 203.626  19
  -6   0  -5 34.5023 84.2478  19
  -6   0  -6 1257.64 195.616  19
  -6   0  -6 1284.42 233.924  16
  -6   0  -7 453.281 129.035  19
  -6   0  -7 333.371 126.664  16
  -6   0  -8 4406.11 315.021  19
  -6   0  -8 4563.77 355.159  16
  -6   0  -9 5044.88 306.356  19
  -6   0  -9 5382.92 325.830  16
   6   1 -11 117.150 66.6957  23
   6   1 -10 487.563 129.230   8
   6   1  -9 121.906 83.0227   8
   6   1  -8 4554.48 397.803   8
   6   1  -7 2482.67 305.172   8
   6   1  -7 2439.61 284.609  11
   6   1  -6 2708.97 314.389   8
   6   1  -6 2841.59 299.398  11
   6   1  -5 66.6884 80.4440  13
   6   1  -4 11427.5 567.386  13
   6   1  -3 8194.52 476.016  13
   6   1  -2 873.759 174.070  13
   6   1  -1 5818.95 400.272  13
   6   1   0 532.906 137.474  13
   6   1   1 413.248 129.909  13
   6   1   2 438.841 122.624  13
  -6  -1  -3 7863.78 455.582  19
  -6  -1  -3 7203.07 535.760  16
  -6  -1  -4 907.980 165.003  19
  -6  -1  -4 956.469 208.348  16
  -6  -1  -5 1762.83 219.718  19
  -6  -1  -5 1440.05 258.131  16
  -6  -1  -6-46.5541 63.6274  19
  -6  -1  -6-73.8499 91.6372  16
  -6  -1  -7 4.25520 66.5226  19
  -6  -1  -7 72.5052 95.8845  16
  -6  -1  -8 8239.03 395.486  19
  -6  -1  -8 9096.64 474.242  16
  -6  -1  -9 34.8665 51.7428  19
  -6  -1  -9 97.4318 67.5645  16
   6   2 -11 4003.29 294.917   8
   6   2 -10 8627.14 486.639   8
   6   2  -9 7919.25 504.982   8
   6   2  -8 4405.74 383.328   8
   6   2  -7 2436.64 301.826   8
   6   2  -6 7422.61 510.794   8
   6   2  -6 6584.00 440.826  13
  -6  -2   6 7180.78 509.834   3
   6   2  -5 3290.54 335.844   8
   6   2  -5 3126.58 312.573  13
  -6  -2   5 3650.66 374.740   3
   6   2  -4 10769.5 570.599  13
  -6  -2   4 9714.88 624.012   3
   6   2  -3 2374.31 271.421  13
   6   2  -2 3999.13 348.134  13
   6   2  -1 1164.67 195.009  13
   6   2   0 4845.50 368.782  13
   6   2   1 1659.77 219.129  13
  -6  -2  -1 1234.83 197.360  19
  -6  -2  -1 1245.66 218.425   3
  -6  -2  -2 198.053 92.9606  19
  -6  -2  -3 627.607 143.971  19
  -6  -2  -3 690.822 165.881  16
  -6  -2  -4 7635.61 450.663  19
  -6  -2  -4 7661.86 548.033  16
  -6  -2  -5 5280.35 362.741  19
  -6  -2  -5 4990.33 436.874  16
  -6  -2  -6 45.2687 71.8394  19
  -6  -2  -6 106.390 92.3949  16
  -6  -2  -7 1065.13 153.813  19
  -6  -2  -7 973.562 183.732  16
  -6  -2  -8 4997.86 317.235  16
   6   3 -11 1246.41 169.369   8
   6   3 -10 1427.26 197.225   8
   6   3  -9 39.2168 84.9355   8
   6   3  -8 1169.84 209.673   8
   6   3  -7 1215.79 210.396   8
   6   3  -6-21.7806 92.5520   8
   6   3  -5 2492.52 295.399   8
  -6  -3   5 2830.37 311.115   2
   6   3  -5 2621.08 301.942  13
  -6  -3   5 2977.06 293.545  19
  -6  -3   5 2376.60 301.891   3
  -6  -3   4 16177.6 729.115   2
   6   3  -4 17030.0 737.594  13
  -6  -3   4 17460.8 704.157  19
  -6  -3   4 17144.2 809.286   3
   6   3  -3 1230.86 214.700  13
  -6  -3   3 980.000 180.924  19
  -6  -3   3 931.497 177.423   2
  -6  -3   3 806.732 196.831   3
   6   3  -2 18954.1 762.372  13
  -6  -3   2 19220.2 736.924  19
  -6  -3   2 17253.7 838.531   3
   6   3  -1 4881.61 387.804  13
  -6  -3   1 5201.61 384.592  19
  -6  -3   1 5380.58 473.142   3
   6   3   0 14986.1 644.661  13
  -6  -3   0 15132.5 649.623  19
  -6  -3   0 15538.6 783.840   3
  -6  -3  -1 6818.65 437.972  19
  -6  -3  -1 6852.28 389.392  18
  -6  -3  -1 7006.16 517.011   3
  -6  -3  -2 4738.96 363.729  19
  -6  -3  -2 4967.92 337.816  18
  -6  -3  -2 5702.66 445.496   3
  -6  -3  -3 2253.68 247.764  19
  -6  -3  -3 2176.67 277.326  16
  -6  -3  -4 2182.28 232.180  19
  -6  -3  -4 2051.84 268.107  16
  -6  -3  -5 1174.51 167.845  19
  -6  -3  -5 1284.58 214.488  16
  -6  -3  -6 15.8139 57.3005  19
  -6  -3  -6 76.8588 81.7730  16
  -6  -3  -7 17.7512 77.6430  16
   6   4 -10-26.3689 68.0888   8
   6   4  -9 303.322 106.618   8
   6   4  -8 7937.41 488.284   8
   6   4  -7 1490.04 223.300   8
  -6  -4   7 1003.26 176.031  19
   6   4  -6 2383.34 274.297   8
  -6  -4   6 2293.25 259.641  19
  -6  -4   5 3644.57 326.332  19
  -6  -4   5 3834.84 360.125   3
  -6  -4   4 7632.73 477.476  19
  -6  -4   4 7000.95 496.909   3
  -6  -4   3 349.865 117.641  19
  -6  -4   3 199.894 107.076   3
  -6  -4   2 14313.1 645.316  19
  -6  -4   2 11863.8 673.642   3
  -6  -4   1 5194.18 389.148  19
  -6  -4   1 5306.86 344.769  18
  -6  -4   1 4878.02 435.755   3
  -6  -4   0 730.606 151.699  19
  -6  -4   0 755.609 148.031  18
  -6  -4   0 778.016 192.941   3
  -6  -4  -1 221.261 89.6678  19
  -6  -4  -1 249.249 98.9727  18
  -6  -4  -1 112.155 94.3418   3
  -6  -4  -2 2215.03 243.599  19
  -6  -4  -2 2048.48 214.733  18
  -6  -4  -3 117.345 70.8987  19
  -6  -4  -3 76.5247 77.5249  16
  -6  -4  -4-8.88248 50.6828  19
  -6  -4  -4-9.93229 67.3119  16
  -6  -4  -5 2172.69 234.957  16
  -6  -4  -6 570.026 120.748  16
   6   5  -9 2878.84 252.308   8
   6   5  -8 591.641 134.243   8
  -6  -5   8 754.800 139.524  19
  -6  -5   7 2918.18 268.685  19
  -6  -5   6 4378.62 339.247  19
  -6  -5   5 333.295 124.669  19
  -6  -5   4 1.37848 73.7381  19
  -6  -5   4 72.7542 70.3692   3
  -6  -5   3 579.456 143.192  19
  -6  -5   3 815.435 167.381   3
  -6  -5   2 8010.90 467.625  19
  -6  -5   2 7905.57 407.503  18
  -6  -5   2 7347.19 481.690   3
  -6  -5   1 7660.85 448.757  19
  -6  -5   1 8637.13 425.675  18
  -6  -5   0 2159.44 237.414  19
  -6  -5   0 1948.88 204.197  18
  -6  -5  -1 3689.25 299.773  19
  -6  -5  -1 3757.12 277.925  18
  -6  -5  -2 2151.07 215.155  19
  -6  -5  -2 1948.98 195.681  18
  -6  -5  -4 339.572 92.5765  16
  -6  -6   7 6160.62 338.872  19
  -6  -6   6 3897.41 287.970  19
  -6  -6   5 121.429 86.8409  19
  -6  -6   4 4100.28 311.052  19
  -6  -6   3 2350.39 238.023  19
  -6  -6   2 325.871 106.850  19
  -6  -6   2 288.896 86.5504  18
  -6  -6   1 1578.31 187.045  19
  -6  -6   1 1410.48 161.542  18
  -6  -6   0 956.903 142.350  19
  -6  -6   0 900.651 130.898  18
  -6  -6  -1 1405.71 150.297  18
   7  -7  -2 112.471 65.9252  23
   7  -7  -2 86.4470 73.1679  14
   7  -7  -1 76.1511 65.9848  23
   7  -7  -1 332.046 109.534  14
   7  -7   0 289.191 97.7537  23
   7  -7   0 209.141 86.6452  14
   7  -7   1 34.5254 65.8566  14
  -7   7  -2 1086.83 175.057   5
  -7   7  -3 312.518 106.893   5
   7  -6  -5 427.227 103.457  23
   7  -6  -4-47.7906 72.3301  23
   7  -6  -3 3913.10 330.339  23
   7  -6  -2 1788.55 242.437  23
   7  -6  -1 465.739 122.999   8
   7  -6  -1 268.128 114.319  23
   7  -6  -1 309.519 113.357  14
   7  -6   0 186.631 114.721   8
   7  -6   0 49.0792 96.4069  23
   7  -6   1 326.912 117.686   8
   7  -6   1 341.528 126.532  23
   7  -6   2 116.336 103.498   8
  -7   6  -3 207.561 128.364   5
   7  -6   3 176.935 105.662   8
  -7   6  -4 202.455 110.038   5
  -7   6  -5 742.318 166.497   5
  -7   6  -6 475.721 126.371   5
   7  -5  -7 1888.74 205.474  23
   7  -5  -7 1995.93 187.085  20
   7  -5  -6 276.208 100.193  23
   7  -5  -5 305.477 118.043  23
   7  -5  -4 1493.14 229.849  23
   7  -5  -3 104.329 104.652  23
   7  -5  -2 260.253 105.195   8
   7  -5  -2 165.375 112.758  23
   7  -5  -1 415.029 118.655   8
   7  -5  -1 367.741 133.409  23
   7  -5   0 1054.16 195.039   8
   7  -5   0 1113.68 224.498  23
   7  -5   1 314.754 134.681   8
   7  -5   1 297.036 128.279  23
   7  -5   1 273.583 97.4555   7
   7  -5   2 78.2330 92.2311   8
   7  -5   2 70.7157 121.205  23
   7  -5   2 124.244 82.7363   7
   7  -5   3 659.966 163.974   8
   7  -5   3 742.815 159.857   7
  -7   5  -4 1709.09 267.257   5
   7  -5   4 1358.86 213.545   8
  -7   5  -5 184.376 116.569   5
   7  -5   6 2976.37 283.890   6
  -7   5  -6 3210.86 319.957   5
  -7   5  -7 488.493 127.523   5
   7  -4  -8 242.566 94.9671  23
   7  -4  -7 51.4171 94.0136  23
   7  -4  -6 1782.63 247.857  23
   7  -4  -5 2969.66 322.051  23
   7  -4  -4 508.390 162.030  23
   7  -4  -4 384.403 120.456   8
   7  -4  -3 2028.76 260.917   8
   7  -4  -3 2048.55 284.887  23
   7  -4  -2 253.237 139.424  23
   7  -4  -2 152.456 93.3281   8
   7  -4  -1 1968.19 269.380   8
   7  -4  -1 1957.58 276.297  23
   7  -4   0 1288.52 231.363  23
   7  -4   0 1318.45 223.218   8
   7  -4   0 1449.63 195.485   7
   7  -4   1 73.1459 107.148  23
   7  -4   1 118.522 97.7280   8
   7  -4   1 130.034 82.9626   7
   7  -4   2 1630.00 243.441   8
   7  -4   2 1518.92 252.583  23
   7  -4   2 1736.12 219.871   7
   7  -4   3 352.874 125.171   8
   7  -4   3 399.690 115.016   7
   7  -4   4 7593.01 445.953   7
  -7   4  -4 7613.68 545.658   5
   7  -4   4 8061.05 492.266   8
   7  -4   5 809.251 157.311   7
  -7   4  -5 1022.00 222.787   5
  -7   4  -6 3638.46 355.338   5
  -7   4  -7 595.082 149.282   5
   7  -3  -9 752.135 144.557  23
   7  -3  -8 701.892 154.381  23
   7  -3  -7-53.9214 92.8289  23
   7  -3  -6 322.483 143.530  23
   7  -3  -5 148.233 114.034  23
   7  -3  -5 48.8137 55.8152   8
   7  -3  -4 9127.08 547.144   8
   7  -3  -4 10051.9 600.175  23
   7  -3  -3 507.707 177.461  23
   7  -3  -3 802.282 174.346   8
   7  -3  -2 14.0154 95.7970  23
   7  -3  -2 567.520 153.989   8
   7  -3  -1-18.6246 98.5553   8
   7  -3  -1 14.2102 70.5651  13
   7  -3  -1 151.150 76.8770   7
   7  -3   0 189.792 133.340   8
   7  -3   0-8.93485 74.0784  13
   7  -3   0 7.73824 50.1543   7
   7  -3   1 5737.69 436.196   8
   7  -3   1 5069.70 383.239  13
   7  -3   1 4918.57 364.251   7
   7  -3   2 38.6972 85.3143   8
   7  -3   2 58.0475 70.5850   7
  -7   3  -3 105.014 76.8916   5
   7  -3   3-42.5981 89.4696   8
   7  -3   3-111.073 78.3125   7
   7  -3   4 3192.81 283.255   7
  -7   3  -4 2851.59 340.320   5
   7  -3   5 789.166 151.662   7
  -7   3  -5 562.216 161.876   5
   7  -3   6 1774.13 200.812   7
  -7   3  -6 1595.43 246.132   5
  -7   3  -7 1088.07 158.257  19
  -7   3  -7 1094.67 195.886   5
  -7   3  -8 163.033 72.7966  19
  -7   3  -8 210.588 93.7110   5
  -7   3  -8 74.5277 57.6246  16
   7  -2 -10 1.51719 54.1096  23
   7  -2  -9 1031.23 179.149  23
   7  -2  -8 631.895 147.180  23
   7  -2  -7 56.2429 93.3542  23
   7  -2  -6 21.7027 103.418  23
   7  -2  -6 95.5904 88.8942   8
   7  -2  -5 4576.21 390.343   8
   7  -2  -5 4658.63 412.665  23
   7  -2  -4 22730.4 880.286   8
   7  -2  -4 24261.5 910.705  23
   7  -2  -3 633.546 162.819   8
   7  -2  -2 424.559 142.431   8
   7  -2  -2 533.570 132.425  13
   7  -2  -2 629.267 125.058   7
   7  -2  -1 1234.88 220.133   8
   7  -2  -1 1123.84 191.622  13
   7  -2  -1 1114.40 169.820   7
   7  -2   0 3508.88 342.150   8
   7  -2   0 3264.66 310.070  13
   7  -2   0 3093.47 288.434   7
   7  -2   1 9089.52 546.368   8
   7  -2   1 8764.83 500.136  13
   7  -2   1 7987.91 458.622   7
   7  -2   2 3707.39 329.764  13
   7  -2   2 3577.54 312.590   7
   7  -2   3 93.3501 84.7275   7
   7  -2   4 2649.14 260.754   7
   7  -2   5 230.894 91.6208   7
  -7   2  -5 293.163 108.978  19
  -7   2  -6 2097.45 220.823  19
  -7   2  -7 237.113 91.3089  19
  -7   2  -7 136.480 84.1531  16
  -7   2  -8 299.581 86.4737  19
  -7   2  -8 145.558 76.5409  16
   7  -1 -10-14.3475 64.4116  23
   7  -1  -9 5263.88 373.417  23
   7  -1  -8 1728.79 222.647   8
   7  -1  -8 1774.36 236.110  23
   7  -1  -7 66.5238 96.9261  23
   7  -1  -7-192.805 92.2421   8
   7  -1  -6 781.205 173.094   8
   7  -1  -5 2872.37 321.853   8
   7  -1  -4 909.306 187.428   8
   7  -1  -3 1047.17 207.276   8
   7  -1  -3 1494.50 214.794  13
   7  -1  -2 2592.44 305.524   8
   7  -1  -2 2750.23 283.590  13
   7  -1  -1 272.253 113.982   8
   7  -1  -1 93.4566 87.8861  13
   7  -1   0 13624.5 660.476   8
   7  -1   0 13093.6 611.376  13
   7  -1   1 207.879 103.763  13
   7  -1   1 76.2982 73.0414   7
   7  -1   2 913.328 177.701  13
   7  -1   2 679.677 144.730   7
   7  -1   3 4373.37 332.783   7
   7  -1   4 308.809 102.908   7
  -7   1  -4 51.7929 70.5501  19
  -7   1  -5 141.331 78.8987  19
  -7   1  -6-8.42726 73.5902  19
  -7   1  -6 18.3171 88.0069  16
  -7   1  -7 306.821 98.8020  19
  -7   1  -7 261.079 108.726  16
  -7   1  -8-33.6911 68.5405  19
  -7   1  -8 66.3213 74.2259  16
   7   0  -9 8624.11 458.298   8
   7   0  -8 2866.99 297.470   8
   7   0  -7 2139.96 268.965   8
   7   0  -6 484.317 135.499   8
   7   0  -5 1900.94 260.103   8
   7   0  -4 7311.65 506.311   8
   7   0  -4 7559.29 460.151  13
   7   0  -3-86.1105 87.0930   8
   7   0  -3 24.1315 89.7789  13
   7   0  -2 4669.21 400.297   8
   7   0  -2 4706.63 377.270  13
  -7   0   1-16.3044 97.2851   3
   7   0  -1 78.2129 67.5290   8
   7   0  -1-102.492 111.879  13
   7   0   0 81.4667 83.8535  13
   7   0   1 3796.61 331.850  13
   7   0   2 1940.48 227.963   7
  -7   0  -2 1806.07 216.948  19
  -7   0  -3 250.146 98.6713  19
   7   0   3 205.373 90.5624   7
  -7   0  -4 25.0618 60.7927  19
  -7   0  -4-9.33943 84.3154  16
  -7   0  -5 223.560 93.4622  19
  -7   0  -5 7.39619 70.0124  16
  -7   0  -6 2317.73 229.694  19
  -7   0  -6 2983.26 308.523  16
  -7   0  -7 1469.41 172.709  19
  -7   0  -7 1455.65 192.931  16
  -7   0  -8 656.670 104.536  19
  -7   0  -8 650.016 115.203  16
   7   1 -10 2159.66 215.497   8
   7   1  -9 3256.13 291.262   8
   7   1  -8 18936.4 743.592   8
  -7  -1   8 21196.3 763.635   3
  -7  -1   7 243.893 105.824   3
   7   1  -7 124.117 88.1006   8
   7   1  -6-5.25346 79.2555   8
  -7  -1   5 77.6229 101.957   3
   7   1  -5-89.4476 86.2975   8
  -7  -1   4 610.995 171.461   3
   7   1  -4 490.018 142.314   8
   7   1  -3-99.5086 88.0653   8
   7   1  -3-60.6305 73.6469  13
  -7  -1   2 1100.52 237.421   3
   7   1  -2 1231.40 204.170  13
   7   1  -1 148.925 87.5697  13
  -7  -1   1 9.08687 96.0475   3
   7   1   0 225.829 99.7330  13
  -7  -1   0 255.425 101.644  19
  -7  -1   0 362.578 138.464   3
  -7  -1  -1 1567.71 208.494  19
  -7  -1  -2 366.683 113.151  19
  -7  -1  -3 13636.0 581.363  19
  -7  -1  -3 12248.8 681.363  16
  -7  -1  -4 7.11667 84.0216  19
  -7  -1  -4 108.488 84.1150  16
  -7  -1  -5 145.712 94.2526  19
  -7  -1  -5 44.4715 105.358  16
  -7  -1  -6 35.1101 56.6703  19
  -7  -1  -6 93.9369 82.9941  16
  -7  -1  -7 510.159 103.411  19
  -7  -1  -7 481.874 115.020  16
   7   2 -10-59.6588 76.7712   8
   7   2  -9 954.882 165.800   8
   7   2  -8 5187.02 388.503   8
   7   2  -7 4334.36 371.894   8
  -7  -2   7 4967.47 394.347   3
  -7  -2   6 984.158 199.178   3
   7   2  -6 1014.73 192.505   8
  -7  -2   5 570.749 164.748   3
   7   2  -5 699.551 163.931   8
  -7  -2   4-115.519 97.4082   3
   7   2  -4-111.841 82.1889   8
  -7  -2   3 20.5488 86.6294   3
  -7  -2   2 7349.52 429.894  19
  -7  -2   2 6614.62 526.773   3
  -7  -2   1 285.204 101.474  19
  -7  -2   1 103.379 110.067   3
  -7  -2   0 7.00997 66.0003  19
  -7  -2   0-85.2475 115.420   3
  -7  -2  -1 1440.87 199.073  19
  -7  -2  -1 1194.10 211.932   3
  -7  -2  -2 3386.18 295.602  19
  -7  -2  -3 7912.18 429.918  19
  -7  -2  -3 6507.00 460.969  16
  -7  -2  -4 968.764 155.705  19
  -7  -2  -4 1015.50 200.896  16
  -7  -2  -5 622.193 117.505  19
  -7  -2  -5 917.937 172.211  16
  -7  -2  -6 21.7160 57.7713  19
  -7  -2  -6 105.959 77.4664  16
   7   3  -9 638.086 130.537   8
   7   3  -8 88.6592 82.9724   8
   7   3  -7 1576.45 218.762   8
   7   3  -6 1368.26 203.384   8
  -7  -3   6 1786.51 246.618   3
   7   3  -5 32.1679 74.7997   8
  -7  -3   5 306.964 121.802   3
  -7  -3   4 1143.68 182.516  19
  -7  -3   4 1196.22 243.469   3
  -7  -3   3 41.2132 59.2621  19
  -7  -3   3 177.385 114.351   3
  -7  -3   2 3910.88 317.289  19
  -7  -3   2 3344.25 374.380   3
  -7  -3   1 5112.54 362.015  19
  -7  -3   1 5145.63 450.414   3
  -7  -3   0 2375.75 250.312  19
  -7  -3   0 2375.84 296.481   3
  -7  -3  -1 355.798 110.146  19
  -7  -3  -1 356.025 123.411   3
  -7  -3  -2 5802.69 372.444  19
  -7  -3  -3 1517.92 188.734  19
  -7  -3  -4 222.515 86.0340  19
  -7  -3  -4 195.530 101.440  16
  -7  -3  -5 986.507 128.645  19
  -7  -3  -5 955.997 149.248  16
   7   4  -8 1288.21 173.568   8
   7   4  -7 10772.6 490.934   8
  -7  -4   5 1224.25 169.924  19
  -7  -4   5 1397.86 209.722   3
  -7  -4   4 107.134 81.5895  19
  -7  -4   4 103.402 95.6168   3
  -7  -4   3 259.812 105.862  19
  -7  -4   3 246.860 129.917   3
  -7  -4   2 3536.91 292.973  19
  -7  -4   2 2908.94 326.658   3
  -7  -4   1 197.956 105.231  19
  -7  -4   1 260.283 137.024   3
  -7  -4   0-18.8018 59.3582  19
  -7  -4  -1 118.191 76.5833  19
  -7  -4  -2 347.861 95.7223  19
  -7  -4  -3 1921.19 180.110  19
  -7  -5   6 3243.97 229.939  19
  -7  -5   5 3.84631 51.8942  19
  -7  -5   4 137.677 79.6612  19
  -7  -5   3 895.083 141.284  19
  -7  -5   2 26.9117 63.8837  19
  -7  -5   1 8173.74 387.736  19
  -7  -5   0 796.928 124.653  19
  -7  -5  -1 433.161 91.7346  19
   8  -6  -1 1085.99 158.647  23
   8  -6   0 22.5388 65.4349  23
  -8   6  -1 144.420 85.9955   5
   8  -6   1 171.303 72.8929   8
   8  -5  -4 387.891 106.366  23
   8  -5  -3 152.238 74.7767   8
   8  -5  -3 62.3776 80.0667  23
   8  -5  -2 231.425 88.8126   8
   8  -5  -2-11.1135 68.2769  23
   8  -5  -1 68.6070 81.5779   8
   8  -5  -1 78.4543 81.3880  23
   8  -5   0 320.940 111.602   8
   8  -5   0 283.630 107.680  23
   8  -5   1 2069.34 228.569  23
   8  -5   1 2135.50 233.336   8
  -8   5  -2 253.004 107.624   5
   8  -5   2 193.120 91.3217   8
   8  -5   3 73.8858 68.0326   8
  -8   5  -3 211.626 97.9553   5
  -8   5  -4 878.449 152.862   5
   8  -4  -6 162.676 76.2279  23
   8  -4  -5 1602.97 201.007  23
   8  -4  -4 521.206 125.570  23
   8  -4  -4 446.352 116.250   8
   8  -4  -3 1878.80 225.542   8
   8  -4  -3 1502.37 220.057  23
   8  -4  -2 2558.21 271.639   8
   8  -4  -2 3040.35 303.151  23
   8  -4  -1 15.7064 81.0248  23
   8  -4  -1 32.8913 81.6542   8
   8  -4   0 122.173 96.4023  23
   8  -4   0-55.8459 94.8076   8
   8  -4   0 63.7005 67.2404   7
   8  -4   1 2604.89 242.518   7
   8  -4   1 2577.12 274.471   8
  -8   4  -2 367.846 142.100   5
   8  -4   2 473.329 130.666   8
   8  -4   2 606.206 127.489   7
   8  -4   3 518.297 127.637   8
   8  -4   3 451.743 108.621   7
  -8   4  -3 787.470 165.472   5
   8  -4   4 1791.44 186.327   7
  -8   4  -4 1787.02 227.528   5
  -8   4  -5 2.57808 53.2593   5
   8  -3  -7 218.086 91.9327  23
   8  -3  -6-80.3365 73.4180  23
   8  -3  -6 99.2644 70.6003   8
   8  -3  -5 1400.91 208.439  23
   8  -3  -5 1173.04 180.245   8
   8  -3  -4 2006.49 242.689   8
   8  -3  -4 2151.28 249.444  23
   8  -3  -3 49.9970 90.8299  23
   8  -3  -3 44.8964 80.2022   8
   8  -3  -2 783.151 172.146   8
   8  -3  -1 227.538 108.114   8
   8  -3  -1 529.324 116.755   7
   8  -3   0 158.488 99.3986   8
   8  -3   0 216.127 91.6587   7
   8  -3   1 1552.90 196.830   7
   8  -3   1 1774.29 231.065   8
   8  -3   2 14931.5 579.118   7
   8  -3   2 14652.1 623.367   8
   8  -3   3 21.9868 79.1784   7
   8  -3   4 76.7126 64.4455   7
   8  -3   5 122.033 62.8079   7
  -8   3  -6 101.897 63.8617  16
   8  -2  -7 1287.33 175.076  23
   8  -2  -7 1215.66 164.351   8
   8  -2  -6 3915.99 315.546   8
   8  -2  -5 1745.16 230.668   8
   8  -2  -4 520.698 149.367   8
   8  -2  -3 4671.46 385.531   8
   8  -2  -2 112.545 89.8112   8
   8  -2  -2-1.08543 48.7448   7
   8  -2  -1 1169.69 201.323   8
   8  -2  -1 1439.22 183.869   7
   8  -2   0 649.565 154.773   8
   8  -2   0 618.118 133.350   7
   8  -2   1 34.0783 62.5232   8
   8  -2   1-65.4486 72.0711   7
   8  -2   2 6015.50 371.853   7
   8  -2   3 345.681 108.702   7
   8  -2   4 38.5141 51.8566   7
   8  -2   5 128.895 61.0836   7
  -8   2  -5 51.9050 67.5466  16
  -8   2  -6 380.883 101.799  16
   8  -1  -8 1086.67 153.253   8
   8  -1  -7 959.834 165.832   8
   8  -1  -6 817.108 168.090   8
   8  -1  -5 169.493 101.932   8
   8  -1  -4 119.083 106.298   8
   8  -1  -3 1876.64 256.168   8
   8  -1  -3 1766.46 200.728   7
  -8   1   3 1972.35 250.991   3
   8  -1  -2 653.907 160.280   8
   8  -1  -2 496.604 121.190   7
   8  -1  -1 19.9967 71.9747   8
   8  -1  -1 34.6429 59.5648   7
   8  -1   0 315.212 98.7706   7
   8  -1   1-31.1781 68.2984   7
   8  -1   2 325.503 102.938   7
   8  -1   3 831.312 140.325   7
   8  -1   4 18.7008 63.1677   7
  -8   1  -4 42.6168 78.1454  16
  -8   1  -5 617.923 110.792  19
  -8   1  -5 614.310 131.342  16
  -8   1  -6 184.016 75.8525  16
   8   0  -8 1491.00 181.825   8
  -8   0   8 1320.46 177.240   3
  -8   0   7 36.0634 94.7773   3
   8   0  -7-34.1367 84.9380   8
  -8   0   6 710.022 169.067   3
   8   0  -6 579.969 141.266   8
  -8   0   5 412.818 138.241   3
   8   0  -5 624.760 150.649   8
   8   0  -4 2634.35 283.248   8
  -8   0   4 2654.20 301.827   3
  -8   0   3 178.066 119.138   3
   8   0  -3 213.781 100.687   8
   8   0  -2 1763.08 234.479   8
  -8   0   2 1747.01 254.066   3
  -8   0   1-51.2890 94.9838   3
   8   0   0 122.114 70.8406   7
   8   0   1 60.2968 64.8811   7
   8   0   2 321.186 94.2171   7
   8   0   3 1230.81 157.947   7
  -8   0  -3 1174.15 155.357  19
  -8   0  -3 1142.00 188.795  16
  -8   0  -4 221.080 82.3614  19
  -8   0  -4 269.648 103.301  16
  -8   0  -5 1137.93 135.900  19
  -8   0  -5 1207.61 168.315  16
   8   1  -8 124.015 67.6427   8
  -8  -1   8 138.446 81.8698   3
  -8  -1   7 542.992 135.293   3
   8   1  -7 550.064 135.517   8
  -8  -1   6-0.91590 77.3680   3
   8   1  -6-1.06207 69.2623   8
  -8  -1   5-16.9310 111.029   3
   8   1  -5 21.4577 63.0184   8
   8   1  -4 1045.60 182.521   8
  -8  -1   4 1239.47 220.935   3
   8   1  -3 1167.78 193.269   8
  -8  -1   3 770.488 182.707   3
  -8  -1   2-43.6355 90.8558   3
  -8  -1   1 409.643 132.152   3
  -8  -1   0 1659.26 228.748   3
  -8  -1  -1 147.310 77.6576  19
   8   1   1 360.309 99.3752   7
  -8  -1  -2-27.5531 63.2954  19
   8   1   2-14.2384 45.8488   7
  -8  -1  -3 31.8186 55.3255  19
  -8  -1  -4 178.248 71.2018  19
  -8  -1  -4 85.9505 66.7989  16
  -8  -1  -5-96.9449 54.9861  19
   8   2  -8 1248.92 153.515   8
   8   2  -7 1071.14 160.825   8
  -8  -2   7 931.734 152.701   3
   8   2  -6 109.447 81.8428   8
  -8  -2   6 89.5427 94.3134   3
   8   2  -5 2966.03 267.497   8
  -8  -2   5 3018.48 303.352   3
  -8  -2   4 5421.93 413.167   3
  -8  -2   3 212.618 126.042   3
  -8  -2   2 832.883 180.711   3
  -8  -2   1 75.1278 70.5806  19
  -8  -2   1-20.6117 94.3758   3
  -8  -2   0 2081.50 202.787  19
  -8  -2   0 2539.93 261.306   3
  -8  -2  -1 667.087 120.144  19
   8   2   1 849.192 129.973   7
  -8  -2  -2 2108.81 196.352  19
  -8  -2  -3-43.9974 56.4891  19
  -8  -3   6 523.382 118.702   3
  -8  -3   5 65.9815 92.2590   3
  -8  -3   4 97.5087 86.9820   3
  -8  -3   3-13.9181 92.7144   3
  -8  -3   2 2096.52 195.403  19
  -8  -3   2 2172.11 250.287   3
  -8  -3   1 3515.65 249.351  19
  -8  -3   1 3820.76 311.225   3
  -8  -3   0 772.370 121.814  19
  -8  -3  -1 1441.79 159.882  19
  -8  -3  -2 120.750 61.9007  19
  -8  -4   3-0.16899 64.6793   3
  -8  -4   2 851.268 118.213  19
  -8  -4   1 3356.06 218.691  19
   9  -3  -3 562.539 111.757   8
   9  -3  -2 96.9223 67.0849   8
   9  -3  -1 277.120 86.8345   8
   9  -3  -1 413.391 82.5755   7
   9  -3   0 805.181 132.749   8
   9  -3   0 1058.61 131.902   7
   9  -3   1 1509.38 155.082   7
  -9   2   4 498.479 106.737   3
   9  -2  -4 669.840 122.109   8
   9  -2  -3 140.926 72.8439   8
   9  -2  -2 1585.33 185.130   8
   9  -2  -2 1367.93 146.093   7
   9  -2  -1 102.314 66.7685   8
   9  -2  -1-30.2029 47.0419   7
   9  -2   0 1722.18 168.030   7
   9  -2   0 1573.31 179.289   8
   9  -2   1 586.678 104.258   7
   9  -2   2 344.382 84.1958   7
  -9   1   5 14.0435 54.5775   3
   9  -1  -5 9.47000 56.6769   8
  -9   1   4 653.716 119.108   3
   9  -1  -4 633.491 124.934   8
   9  -1  -3 91.0447 70.7735   8
  -9   1   3-11.2926 55.7059   3
   9  -1  -2 145.561 75.4461   8
   9  -1  -2 133.483 59.2094   7
   9  -1  -1-32.9405 55.0346   7
   9  -1   0 109.739 66.9986   7
   9  -1   1 35.9630 55.0730   7
   9  -1   2 29.9567 44.3130   7
   9   0  -5 296.683 82.4592   8
  -9   0   5 310.607 87.9529   3
   9   0  -4 272.196 94.5768   8
  -9   0   4 138.504 77.1332   3
   9   0  -3 238.019 82.9453   8
   9   0  -3 266.565 76.8586   7
  -9   0   3 276.859 101.432   3
   9   0  -2-141.326 65.6660   7
  -9   0   2-0.15449 64.6920   3
   9   0  -1 248.681 77.4824   7
   9   0   0 180.733 68.4792   7
   9   0   1 100.955 60.7475   7
  -9  -1   4 28.0415 61.3954   3
   9   1  -3-61.1714 49.6156   7
  -9  -1   3-70.5300 62.9208   3
   9   1  -2 1087.56 127.254   7
  -9  -1   2 1157.80 157.043   3
   9   1  -1 61.0070 50.1445   7
   9   1   0 4.93409 42.4256   7
   0   0   0    0.00    0.00   0
TITL L51_RT_CU in P-1
REM P-1 (#2 in standard setting)
CELL 1.54184   7.821769   8.420672  12.340160  99.8376  95.7709  96.5145
ZERR    1.00   0.000689   0.000614   0.001144   0.0069   0.0074   0.0066
LATT  1
SFAC C H N O S Cl
UNIT 32.00 28.00 6.00 2.00 2.00 2.00
TREF
HKLF 4
END
;
_shelx_hkl_checksum     84381
_shelx_res_file
;
TITL I
    H:\I\I.res
    created by SHELXL-2018/3 at 12:12:04 on 17-Apr-2019
CELL  1.54184  7.82177  8.42067 12.34016 99.83760 95.77090 96.51450
ZERR 2  0.00069  0.00061  0.00114  0.00690  0.00740  0.00660
LATT 1
SFAC C H CL N O S
UNIT 32 28 2 6 2 2
L.S. 9
PLAN  5
BOND $H
CONF
FMAP 2
HTAB
EQIV $1 -x, -y+1, -z+2
HTAB N2 S1_$1
EQIV $2 -x, -y, -z+2
HTAB N3 S1_$2
HTAB C3 S1_$1
ACTA
WGHT    0.065500    0.182500
FVAR      10.93228
S1    6    0.030396    0.271888    1.049833    11.00000    0.09730    0.03719 =
         0.03603    0.01139    0.01687    0.00471
CL1   3    0.635801    1.377671    0.857418    11.00000    0.10877    0.05498 =
         0.10088    0.01843   -0.00915   -0.01031
O1    5    0.299626    0.652764    0.571029    11.00000    0.08460    0.05561 =
         0.04456    0.02186    0.01725    0.00592
N1    4    0.120506    0.312484    0.750550    11.00000    0.06735    0.04483 =
         0.03852    0.01322    0.01342    0.00573
N2    4    0.106628    0.353663    0.861773    11.00000    0.07613    0.03621 =
         0.03859    0.01205    0.01744    0.00493
H2N   2    0.088938    0.447951    0.891595    11.00000    0.06113
N3    4    0.087170    0.083475    0.866081    11.00000    0.12657    0.03745 =
         0.04822    0.01211    0.03282    0.00878
H3AN  2    0.114827    0.073367    0.800494    11.00000    0.07640
H3BN  2    0.061566   -0.002401    0.895731    11.00000    0.07357
C2    1    0.368476    0.671356    0.685202    11.00000    0.05466    0.05207 =
         0.04915    0.01999    0.01466    0.01001
AFIX  13
H2    2    0.467722    0.610398    0.689533    11.00000   -1.20000
AFIX   0
C3    1    0.233219    0.600928    0.749710    11.00000    0.05934    0.04848 =
         0.04382    0.01634    0.01299    0.00505
AFIX  23
H3A   2    0.281782    0.610110    0.826354    11.00000   -1.20000
H3B   2    0.134816    0.661355    0.748204    11.00000   -1.20000
AFIX   0
C4    1    0.174668    0.424971    0.699439    11.00000    0.04982    0.04799 =
         0.04058    0.01432    0.00921    0.00833
C5    1    0.182589    0.378413    0.580055    11.00000    0.04999    0.05774 =
         0.03796    0.01545    0.00853    0.00903
C6    1    0.130528    0.220427    0.520878    11.00000    0.07300    0.06302 =
         0.04268    0.01006    0.00433   -0.00171
AFIX  43
H6    2    0.091678    0.139229    0.558488    11.00000   -1.20000
AFIX   0
C7    1    0.135324    0.182166    0.408655    11.00000    0.07382    0.07710 =
         0.04672    0.00170    0.00248    0.00051
AFIX  43
H7    2    0.104231    0.075412    0.371456    11.00000   -1.20000
AFIX   0
C8    1    0.186613    0.303107    0.351121    11.00000    0.05777    0.10079 =
         0.03561    0.00952    0.00681    0.01027
AFIX  43
H8    2    0.186752    0.278143    0.274751    11.00000   -1.20000
AFIX   0
C9    1    0.237306    0.459866    0.406443    11.00000    0.06269    0.08331 =
         0.04341    0.02436    0.01610    0.01280
AFIX  43
H9    2    0.269457    0.541354    0.367367    11.00000   -1.20000
AFIX   0
C10   1    0.240566    0.496693    0.520606    11.00000    0.05189    0.05944 =
         0.04400    0.01728    0.01215    0.01283
C11   1    0.433021    0.849378    0.727367    11.00000    0.05185    0.05082 =
         0.05462    0.01983    0.01539    0.00663
C12   1    0.411118    0.965638    0.661957    11.00000    0.06714    0.05560 =
         0.06235    0.02414    0.00475    0.00693
AFIX  43
H12   2    0.352887    0.934776    0.590588    11.00000   -1.20000
AFIX   0
C13   1    0.475214    1.127290    0.702006    11.00000    0.07286    0.05487 =
         0.07731    0.03052    0.00206    0.00607
AFIX  43
H13   2    0.460876    1.204685    0.657535    11.00000   -1.20000
AFIX   0
C14   1    0.559504    1.172714    0.806951    11.00000    0.06168    0.05181 =
         0.07546    0.02083    0.00902    0.00049
C15   1    0.586211    1.059701    0.872883    11.00000    0.08275    0.06609 =
         0.06359    0.01991   -0.00288   -0.00612
AFIX  43
H15   2    0.645873    1.091518    0.943806    11.00000   -1.20000
AFIX   0
C16   1    0.523324    0.898266    0.832480    11.00000    0.08276    0.05813 =
         0.06633    0.02830    0.00258    0.00036
AFIX  43
H16   2    0.541890    0.821123    0.876540    11.00000   -1.20000
AFIX   0
C17   1    0.075873    0.231195    0.917993    11.00000    0.06416    0.03816 =
         0.04075    0.01294    0.01093    0.00273
HKLF 4
REM  I
REM wR2 = 0.1207, GooF = S = 1.046, Restrained GooF = 1.046 for all data
REM R1 = 0.0422 for 2346 Fo > 4sig(Fo) and 0.0488 for all 2766 data
REM 211 parameters refined using 0 restraints
END
WGHT      0.0648      0.1838
REM Instructions for potential hydrogen bonds
HTAB N2 S1_$1
HTAB N3 S1_$2
HTAB C3 S1_$1
REM Highest difference peak  0.507,  deepest hole -0.411,  1-sigma level  0.046
Q1    1   0.5930  1.3688  0.9216  11.00000  0.05    0.51
Q2    1   0.0502  0.2561  0.9826  11.00000  0.05    0.24
Q3    1   0.5101  1.1376  0.8633  11.00000  0.05    0.17
Q4    1   0.5852  1.1384  0.9847  11.00000  0.05    0.15
Q5    1   0.1924  0.4855  0.7223  11.00000  0.05    0.14
;
_shelx_res_checksum     43786
data_global
_journal_date_recd_electronic     2019-02-11
_journal_date_accepted     2019-04-13
_journal_name_full     'Acta Crystallographica, Section E'
_journal_year     2019
_journal_volume     75
_journal_issue      1
_journal_page_first     0
_journal_page_last     0
_journal_paper_category     GO
_journal_paper_doi     10.1107/S2056989019005073
_journal_coeditor_code     ZP2036
_publ_contact_author_name     'Prabhakar Maddela'
_publ_contact_author_address
;
Department of Chemistry, Nagaland University, Hqtrs: Lumami, Nagaland-798627,
 India
;
_publ_contact_author_email
;
prabha7chem@gmail.com
;
_publ_contact_author_fax     ?
_publ_contact_author_phone     '+91-9908575166'
_publ_section_title
;\
Crystal structure and Hirshfeld surface analysis of
<i>rac</i>-2-[2-(4-chlorophenyl)-3,4-dihydro-2<i>H</i>-1-benzopyran-4-\
ylidene]hydrazine-1-carbothioamide
;
_publ_section_title_footnote     .
loop_
    _publ_author_name
    _publ_author_footnote
    _publ_author_address
    'Zatsu, Ruokuosenuo' .
;
Department of Chemistry, Nagaland University, Hqtrs: Lumami, Nagaland-798627,
India
;
    'Maddela, Prabhakar' .
;
Department of Chemistry, Nagaland University, Hqtrs: Lumami, Nagaland-798627,
India
;
    'Indira Devi, M.' .
;
Department of Chemistry, Nagaland University, Hqtrs: Lumami, Nagaland-798627,
India
;
    'Singh, Ranjit' .
;
School of Basic Sciences, Indian Institute of Technology Mandi, Mandi-175005,
Himachal Pradesh,
India
;
    'Pradeep, Chullikkattil P.' .
;
School of Basic Sciences, Indian Institute of Technology Mandi, Mandi-175005,
Himachal Pradesh,
India
;
_publ_section_synopsis
;
The title compound, is a Schiff base derivative of a thiosemicarbazide with a
flavanone. In the crystal, molecules are linked by two pairs of N---H...S
hydrogen bonds, forming inversion dimers enclosing <i>R</i>^2^~2~(8) ring
motifs, which are linked to form ribbons propagating along the <i>b</i>-axis
direction.
;
