# Supplementary material for: Crystal structure and Hirshfeld surface analysis of rac-2-[2-(4-chloro­phen­yl)-3,4-di­hydro-2H-1-benzo­pyran-4-yl­idene]hydrazine-1-carbo­thio­amide
Source: Acta Crystallogr E Crystallogr Commun. 2019 Apr 25;75(Pt 5):707–10. doi: 10.1107/S2056989019005073 (PMC6505591; doi:10.1107/S2056989019005073)
Supplement: Supplementary file 3 [file e-75-00707-Isup4.hkl]

data_I                                                                          
_shelx_title ' l51_rt_cu_a.res in P-1'                                          
_shelx_refln_list_code          4                                               
_shelx_F_calc_maximum       99.13                                               
_exptl_crystal_F_000       344.00                                               
_reflns_d_resolution_high  0.8392                                               
                                                                                
loop_                                                                           
 _space_group_symop_operation_xyz                                               
 'x, y, z'                                                                      
 '-x, -y, -z'                                                                   
                                                                                
_cell_length_a     7.8218                                                       
_cell_length_b     8.4207                                                       
_cell_length_c    12.3402                                                       
_cell_angle_alpha  99.838                                                       
_cell_angle_beta   95.771                                                       
_cell_angle_gamma  96.515                                                       
                                                                                
_shelx_F_squared_multiplier     1.000                                           
                                                                                
loop_                                                                           
 _refln_index_h                                                                 
 _refln_index_k                                                                 
 _refln_index_l                                                                 
 _refln_F_squared_calc                                                          
 _refln_F_squared_meas                                                          
 _refln_F_squared_sigma                                                         
 _refln_observed_status                                                         
   1   0   0         73.34        101.72        13.00 o                         
   2   0   0        184.60        203.09         3.71 o                         
   3   0   0        204.36        213.90         4.76 o                         
   4   0   0        264.72        245.54         4.13 o                         
   5   0   0         32.70         43.08         2.73 o                         
   6   0   0          7.70          6.36         1.33 o                         
   7   0   0          0.23          0.68         0.70 o                         
   8   0   0          1.14          1.02         0.59 o                         
   9   0   0          0.92          1.51         0.57 o                         
  -9   1   0          0.48          0.92         0.56 o                         
  -8   1   0          3.73          2.64         0.83 o                         
  -7   1   0         97.78        111.65         3.75 o                         
  -6   1   0         30.40         25.34         2.41 o                         
  -5   1   0         10.70         14.58         1.61 o                         
  -4   1   0          0.93          2.07         0.48 o                         
  -3   1   0        102.90         96.92         2.50 o                         
  -1   1   0        181.07        195.53         2.21 o                         
   0   1   0       1236.03       1213.38         5.24 o                         
   1   1   0       1980.36       1884.50         8.12 o                         
   2   1   0       1507.31       1552.85         6.75 o                         
   3   1   0        864.79        829.90        10.11 o                         
   4   1   0         34.87         41.24         1.42 o                         
   5   1   0         76.85         77.94         3.75 o                         
   6   1   0          5.53          4.46         1.15 o                         
   7   1   0          1.61          2.28         0.53 o                         
   8   1   0         13.21         13.88         1.91 o                         
   9   1   0          0.05          0.04         0.35 o                         
  -9   2   0         13.77         13.85         1.03 o                         
  -8   2   0          5.57          5.29         0.85 o                         
  -7   2   0         27.07         27.39         1.50 o                         
  -6   2   0         41.30         46.34         3.17 o                         
  -5   2   0          0.92          0.79         0.53 o                         
  -4   2   0        789.13        835.61         7.41 o                         
  -3   2   0         84.82         85.95         3.45 o                         
  -2   2   0       3982.60       4022.00        11.43 o                         
  -1   2   0        703.37        784.71         5.12 o                         
   0   2   0        992.32        989.73         6.81 o                         
   1   2   0       3196.14       3149.64        20.36 o                         
   2   2   0         10.87         13.37         0.77 o                         
   3   2   0         17.52         15.39         0.83 o                         
   4   2   0        161.20        155.75         4.40 o                         
   5   2   0        106.61        127.75         5.06 o                         
   6   2   0         46.04         40.54         3.09 o                         
   7   2   0          0.09         -0.22         0.48 o                         
   8   2   0         16.72         19.04         1.92 o                         
  -9   3   0          7.19          7.95         1.06 o                         
  -8   3   0          2.91          1.58         0.56 o                         
  -7   3   0          0.33          0.30         0.45 o                         
  -6   3   0          0.27         -0.13         0.60 o                         
  -5   3   0          0.31          0.05         0.50 o                         
  -4   3   0        802.14        789.74        10.72 o                         
  -3   3   0         71.07         54.96         1.56 o                         
  -2   3   0         94.59         84.79         3.23 o                         
  -1   3   0         98.96         94.75         2.97 o                         
   0   3   0       1034.59       1017.55         8.37 o                         
   1   3   0       1013.40       1056.20        10.76 o                         
   2   3   0        634.09        747.54         4.68 o                         
   3   3   0       1327.96       1407.39        14.09 o                         
   4   3   0         31.42         37.27         2.64 o                         
   5   3   0         22.24         21.57         2.26 o                         
   6   3   0        113.83        127.04         3.31 o                         
   7   3   0         20.61         19.88         1.60 o                         
   8   3   0          6.53          6.46         1.02 o                         
  -8   4   0          0.02          0.38         0.40 o                         
  -7   4   0         10.86         11.43         1.04 o                         
  -6   4   0         27.90         29.02         1.38 o                         
  -5   4   0        154.69        156.16         5.63 o                         
  -4   4   0        244.91        235.41         4.54 o                         
  -3   4   0        234.10        255.77         7.59 o                         
  -2   4   0        534.58        484.61         6.09 o                         
  -1   4   0        910.90        929.68        10.55 o                         
   0   4   0        689.08        799.33         7.05 o                         
   1   4   0       1564.99       1753.34        14.91 o                         
   2   4   0          9.50         15.88         1.10 o                         
   3   4   0          3.86          2.12         0.71 o                         
   4   4   0         87.85         93.83         4.45 o                         
   5   4   0         14.71         16.26         1.19 o                         
   6   4   0          7.37          6.29         0.78 o                         
   7   4   0          0.24         -0.16         0.50 o                         
  -8   5   0          2.33          2.53         0.65 o                         
  -7   5   0         11.51          9.04         1.23 o                         
  -6   5   0         23.32         23.55         1.94 o                         
  -4   5   0          1.09          6.39         1.29 o                         
  -3   5   0          2.28          1.63         0.84 o                         
  -2   5   0        319.45        329.96         8.13 o                         
  -1   5   0         21.50         26.85         2.35 o                         
   0   5   0          7.20          6.77         0.81 o                         
   1   5   0        721.60        710.95         7.97 o                         
   2   5   0         19.65         15.90         1.75 o                         
   3   5   0         22.39         26.28         2.43 o                         
   4   5   0        318.34        325.52         8.41 o                         
   5   5   0          0.15         -0.36         0.41 o                         
   6   5   0         19.11         17.10         1.30 o                         
   7   5   0          5.30          6.67         1.04 o                         
  -8   6   0          0.77          0.19         0.55 o                         
  -7   6   0          1.54          0.94         0.62 o                         
  -6   6   0         46.22         41.97         2.49 o                         
  -5   6   0         43.62         49.33         3.94 o                         
  -4   6   0         41.10         37.93         3.17 o                         
  -3   6   0         41.54         48.42         3.58 o                         
  -2   6   0         12.90         13.50         1.93 o                         
  -1   6   0        710.38        751.37        13.66 o                         
   0   6   0         10.64         12.22         1.19 o                         
   1   6   0          0.77          0.03         1.20 o                         
   2   6   0        435.10        452.49        10.34 o                         
   3   6   0          2.25          1.04         0.63 o                         
   4   6   0         10.19         11.18         1.21 o                         
   5   6   0          0.52          0.09         0.52 o                         
   6   6   0          6.48          7.76         0.81 o                         
  -7   7   0          2.02          2.06         0.54 o                         
  -6   7   0          5.53          5.59         0.96 o                         
  -5   7   0          0.77          0.82         0.84 o                         
  -4   7   0         65.31         73.50         3.15 o                         
  -3   7   0         74.89         74.43         2.71 o                         
  -2   7   0         83.71         84.74         3.52 o                         
  -1   7   0         38.75         42.82         3.64 o                         
   0   7   0         23.03         19.18         1.57 o                         
   1   7   0          6.67          6.07         1.13 o                         
   2   7   0         64.14         66.75         3.52 o                         
   3   7   0         21.08         18.58         1.54 o                         
   4   7   0         54.45         63.25         3.66 o                         
   5   7   0         81.24         81.54         3.49 o                         
  -6   8   0         10.91         11.84         1.56 o                         
  -5   8   0          2.55          0.68         0.90 o                         
  -4   8   0         66.42         65.44         2.88 o                         
  -3   8   0          2.36          3.12         0.74 o                         
  -2   8   0          2.85          3.31         1.28 o                         
  -1   8   0         12.16         10.74         1.28 o                         
   0   8   0         56.51         61.11         2.90 o                         
   1   8   0          3.11          1.63         0.72 o                         
   2   8   0          2.87          3.60         0.69 o                         
   3   8   0         77.20         72.54         2.65 o                         
   4   8   0          3.99          3.65         0.83 o                         
  -4   9   0          4.19          4.10         0.68 o                         
  -3   9   0         40.16         39.79         2.83 o                         
  -2   9   0          0.95          0.85         0.74 o                         
  -1   9   0         17.03         17.30         2.06 o                         
   0   9   0         51.63         58.51         2.43 o                         
   1   9   0          4.42          4.89         1.06 o                         
   2   9   0         26.68         26.96         2.04 o                         
  -2  -9   1         10.20         10.49         0.94 o                         
  -1  -9   1         13.69         13.90         1.18 o                         
   0  -9   1         43.71         44.22         3.18 o                         
   1  -9   1         15.13         17.22         2.05 o                         
   2  -9   1          6.44          6.25         1.41 o                         
   3  -9   1          0.19         -0.75         0.75 o                         
   4  -9   1          2.13          1.47         1.03 o                         
   5  -9   1          3.19          4.44         0.99 o                         
  -4  -8   1          0.08         -0.33         0.58 o                         
  -3  -8   1         43.94         51.02         2.31 o                         
  -2  -8   1          3.44          4.42         1.05 o                         
  -1  -8   1        167.98        174.81         4.71 o                         
   0  -8   1        106.53        118.71         4.23 o                         
   1  -8   1         15.21         16.25         2.21 o                         
   2  -8   1         76.09         82.51         4.81 o                         
   3  -8   1         10.45          7.41         1.10 o                         
   4  -8   1         22.73         18.55         1.59 o                         
   5  -8   1         51.26         53.97         3.69 o                         
   6  -8   1          1.20          1.40         0.79 o                         
  -5  -7   1         85.90         93.43         3.90 o                         
  -4  -7   1         47.98         46.31         3.23 o                         
  -3  -7   1         69.72         74.03         3.07 o                         
  -2  -7   1        182.10        194.16         4.11 o                         
  -1  -7   1          0.74         -0.51         0.51 o                         
   0  -7   1         67.42         65.89         4.36 o                         
   1  -7   1         22.09         23.19         2.70 o                         
   2  -7   1        270.10        277.02         8.93 o                         
   3  -7   1         44.09         43.82         2.07 o                         
   4  -7   1         38.98         40.48         2.45 o                         
   5  -7   1          4.08          2.14         0.76 o                         
   6  -7   1          2.30          2.92         0.68 o                         
   7  -7   1          0.08          0.29         0.55 o                         
  -6  -6   1         11.34         12.44         1.02 o                         
  -5  -6   1         27.28         25.45         1.70 o                         
  -4  -6   1          0.54          0.77         0.49 o                         
  -3  -6   1        132.13        129.63         3.27 o                         
  -2  -6   1          9.20          8.59         1.46 o                         
  -1  -6   1          0.29          2.74         1.55 o                         
   0  -6   1        883.52        862.38         9.36 o                         
   1  -6   1         60.20         66.26         4.05 o                         
   2  -6   1        138.56        140.31         5.87 o                         
   3  -6   1        215.92        226.75         7.49 o                         
   4  -6   1          0.12          1.65         0.84 o                         
   5  -6   1          8.57          8.74         1.22 o                         
   6  -6   1          9.34         10.49         1.06 o                         
   7  -6   1          2.90          2.79         0.72 o                         
   8  -6   1          1.23          1.33         0.47 o                         
  -7  -5   1         64.31         68.39         3.24 o                         
  -6  -5   1         67.04         68.64         4.08 o                         
  -5  -5   1         50.98         51.11         2.07 o                         
  -4  -5   1          3.12         19.36         2.42 o                         
  -3  -5   1         27.41         24.16         2.31 o                         
  -2  -5   1        267.27        263.71         7.01 o                         
  -1  -5   1        162.43        175.38        10.56 o                         
   0  -5   1          4.08          3.72         0.61 o                         
   1  -5   1        313.71        349.13         5.94 o                         
   2  -5   1         13.04         12.75         1.16 o                         
   3  -5   1         18.05         17.78         1.38 o                         
   4  -5   1          6.83          5.78         1.24 o                         
   5  -5   1         52.07         56.60         3.68 o                         
   6  -5   1         18.79         19.95         1.18 o                         
   7  -5   1          2.95          2.45         0.56 o                         
   8  -5   1         19.40         17.59         1.37 o                         
  -8  -4   1         28.35         28.08         1.83 o                         
  -7  -4   1          2.07          1.88         0.70 o                         
  -6  -4   1         38.30         43.21         1.86 o                         
  -5  -4   1        118.01        127.60         5.65 o                         
  -4  -4   1         32.18         39.54         6.34 o                         
  -3  -4   1          1.38          0.69         0.62 o                         
  -2  -4   1        524.59        509.69         5.16 o                         
  -1  -4   1          5.01          5.02         0.54 o                         
   0  -4   1         23.73         18.31         1.07 o                         
   1  -4   1        328.90        334.08         4.68 o                         
   2  -4   1         15.51         17.01         0.96 o                         
   3  -4   1        457.08        461.92        11.18 o                         
   4  -4   1        338.05        335.06         7.76 o                         
   5  -4   1         10.13         12.03         1.67 o                         
   6  -4   1        119.62        123.37         2.82 o                         
   7  -4   1          1.79          0.92         0.46 o                         
   8  -4   1         26.24         21.69         1.52 o                         
  -8  -3   1         31.65         30.46         1.63 o                         
  -7  -3   1         34.99         42.88         2.36 o                         
  -6  -3   1         37.46         42.97         1.98 o                         
  -5  -3   1          2.18          3.31         0.72 o                         
  -4  -3   1        131.35        115.57         4.85 o                         
  -3  -3   1          1.28          0.81         0.32 o                         
  -2  -3   1        271.82        288.61         2.86 o                         
  -1  -3   1         18.18         17.28         1.44 o                         
   0  -3   1          0.21          0.00         0.26 o                         
   1  -3   1         91.12         95.96         3.01 o                         
   2  -3   1        380.69        410.13         7.24 o                         
   3  -3   1         30.71         28.28         1.45 o                         
   4  -3   1         52.86         54.91         2.93 o                         
   5  -3   1        114.54        107.32         4.50 o                         
   6  -3   1        534.50        526.06        10.86 o                         
   7  -3   1         42.24         43.61         1.90 o                         
   8  -3   1         16.89         13.83         1.25 o                         
   9  -3   1         13.36         12.63         1.30 o                         
  -8  -2   1          0.24          0.29         0.47 o                         
  -7  -2   1          1.07          1.66         0.76 o                         
  -6  -2   1          9.81          9.74         1.63 o                         
  -5  -2   1         15.19         12.28         1.18 o                         
  -4  -2   1        479.00        474.11         8.80 o                         
  -3  -2   1        141.67        142.67         2.79 o                         
  -2  -2   1         84.58         63.72         2.32 o                         
  -1  -2   1        764.25        731.07        21.69 o                         
   0  -2   1        165.44        181.94         2.82 o                         
   1  -2   1        157.00        148.81         7.28 o                         
   2  -2   1         60.16         65.13         1.63 o                         
   3  -2   1        598.27        602.05         7.24 o                         
   4  -2   1       2696.60       2671.78        19.16 o                         
   5  -2   1         54.07         45.17         2.86 o                         
   6  -2   1        297.38        289.94         7.88 o                         
   7  -2   1         72.26         71.75         2.55 o                         
   8  -2   1          0.05         -0.10         0.42 o                         
   9  -2   1          4.86          4.91         0.87 o                         
  -9  -1   1          0.07          0.51         0.42 o                         
  -8  -1   1          4.27          3.43         1.11 o                         
  -7  -1   1          0.98          0.69         0.59 o                         
  -6  -1   1         51.03         48.69         3.35 o                         
  -5  -1   1         49.41         49.11         3.08 o                         
  -4  -1   1          1.56          0.96         0.29 o                         
  -3  -1   1        417.76        447.31         5.88 o                         
  -2  -1   1        203.34        233.50         3.69 o                         
  -1  -1   1        270.02        282.76         3.57 o                         
   0  -1   1        187.36        198.36         2.24 o                         
   1  -1   1        556.83        561.92         4.70 o                         
   2  -1   1       2635.62       2848.70        13.76 o                         
   3  -1   1        176.26        178.85         4.27 o                         
   4  -1   1       3409.51       3306.47        14.97 o                         
   5  -1   1        580.81        572.02         9.91 o                         
   6  -1   1         17.12         16.93         2.01 o                         
   7  -1   1          0.51          1.09         0.55 o                         
   8  -1   1          0.35         -0.26         0.57 o                         
   9  -1   1          0.21          0.30         0.46 o                         
  -9   0   1          1.48          2.08         0.65 o                         
  -8   0   1          0.10         -0.43         0.79 o                         
  -7   0   1          0.15          0.02         0.42 o                         
  -6   0   1         23.19         20.35         2.16 o                         
  -5   0   1          0.61          0.93         0.51 o                         
  -4   0   1         19.68         19.34         1.20 o                         
  -3   0   1        531.28        556.94         7.69 o                         
  -2   0   1       1105.58       1312.14        16.91 o                         
  -1   0   1        153.78        169.57         2.07 o                         
   0   0   1         16.46         22.29         0.50 o                         
   2   0   1       9827.34       8366.84        24.96 o                         
   3   0   1       1672.02       1663.87        13.62 o                         
   4   0   1         10.31         11.48         0.95 o                         
   5   0   1          3.35         12.00         1.46 o                         
   6   0   1         53.28         51.36         3.35 o                         
   7   0   1         28.86         31.77         2.78 o                         
   8   0   1          0.79          0.50         0.54 o                         
   9   0   1          0.82          0.84         0.51 o                         
  -9   1   1          0.18         -0.28         0.46 o                         
  -8   1   1          0.08          0.23         0.38 o                         
  -7   1   1          0.75          1.43         0.75 o                         
  -6   1   1         17.64         17.40         2.02 o                         
  -5   1   1         38.25         37.49         2.49 o                         
  -4   1   1        315.46        368.06         3.89 o                         
  -3   1   1        277.32        341.86        16.85 o                         
  -2   1   1        182.07        180.43         3.22 o                         
   0   1   1       1250.13       1174.71         3.62 o                         
   1   1   1         81.47         81.94         1.31 o                         
   2   1   1       1064.16       1128.85        16.34 o                         
   3   1   1        180.54        187.72         4.87 o                         
   4   1   1        309.16        337.84         4.10 o                         
   5   1   1        318.30        324.34         7.59 o                         
   6   1   1          4.49          3.46         1.09 o                         
   7   1   1         15.12         13.12         1.74 o                         
   8   1   1          2.85          2.10         0.89 o                         
  -9   2   1          0.09          0.21         0.55 o                         
  -8   2   1          8.26         11.13         1.14 o                         
  -7   2   1          7.55          9.62         0.92 o                         
  -6   2   1         21.60         21.34         2.23 o                         
  -5   2   1        152.84        154.37         5.12 o                         
  -4   2   1          8.15          6.80         0.61 o                         
  -3   2   1        162.23        137.98         4.22 o                         
  -2   2   1        702.26        659.78         7.87 o                         
  -1   2   1        333.82        301.70         4.66 o                         
   0   2   1        943.65        964.91         5.18 o                         
   1   2   1        447.64        457.92         3.81 o                         
   2   2   1          2.34          5.20         0.81 o                         
   3   2   1        131.09        132.32        14.94 o                         
   4   2   1         13.15         15.67         1.16 o                         
   5   2   1          1.06          0.44         0.52 o                         
   6   2   1         13.70         11.69         1.14 o                         
   7   2   1         10.30         11.18         1.21 o                         
   8   2   1          5.78          6.38         0.76 o                         
  -9   3   1          2.56          3.03         0.57 o                         
  -8   3   1          5.02          3.38         1.26 o                         
  -7   3   1          0.18          0.44         0.41 o                         
  -6   3   1          3.55          4.49         1.16 o                         
  -5   3   1          2.52          3.43         0.64 o                         
  -4   3   1        269.36        269.67         4.56 o                         
  -3   3   1         10.87         13.47         0.80 o                         
  -2   3   1          3.61          2.27         0.69 o                         
  -1   3   1          2.56          1.53         0.55 o                         
   0   3   1       1518.64       1517.71        11.55 o                         
   1   3   1       1643.39       1807.05        13.85 o                         
   2   3   1        166.14        167.30         4.32 o                         
   3   3   1        177.31        155.36         3.42 o                         
   4   3   1         26.57         27.93         2.42 o                         
   5   3   1         77.44         86.74         4.57 o                         
   6   3   1         56.13         57.55         2.12 o                         
   7   3   1          2.64          2.98         0.69 o                         
   8   3   1         10.35         12.06         1.34 o                         
  -8   4   1          0.28          0.20         0.48 o                         
  -7   4   1         16.83         16.42         1.61 o                         
  -6   4   1          7.15          6.35         1.68 o                         
  -4   4   1         76.77         75.16         3.81 o                         
  -3   4   1         24.50         26.35         2.21 o                         
  -2   4   1       1179.40       1224.69         9.92 o                         
  -1   4   1       2722.58       2889.10        11.19 o                         
   0   4   1          6.09          9.41         0.84 o                         
   1   4   1         65.56         56.04         1.94 o                         
   2   4   1        127.96        132.96         3.27 o                         
   3   4   1          3.37          6.28         0.83 o                         
   4   4   1         28.41         25.20         2.48 o                         
   5   4   1         82.47         88.25         2.31 o                         
   6   4   1          1.43          1.62         0.45 o                         
   7   4   1          0.38          0.99         0.64 o                         
  -8   5   1          0.37          0.62         0.48 o                         
  -7   5   1          3.11          3.30         0.74 o                         
  -6   5   1          2.01          2.13         0.91 o                         
  -4   5   1         46.62         47.37         3.34 o                         
  -3   5   1        435.99        491.25        10.34 o                         
  -2   5   1        348.77        356.59         8.62 o                         
  -1   5   1        174.25        191.66         4.05 o                         
   0   5   1        129.31        138.94         4.14 o                         
   1   5   1        228.65        217.86         6.39 o                         
   2   5   1         64.34         57.11         3.49 o                         
   3   5   1        235.49        245.56         7.48 o                         
   4   5   1         68.19         67.78         5.81 o                         
   5   5   1          8.15          6.14         0.91 o                         
   6   5   1         30.29         31.18         1.71 o                         
   7   5   1          3.16          3.62         0.77 o                         
  -8   6   1         10.08          9.09         1.33 o                         
  -7   6   1          2.40          2.96         0.56 o                         
  -6   6   1          0.29          0.81         0.99 o                         
  -5   6   1         20.94         20.73         1.75 o                         
  -4   6   1        107.11        110.65         5.51 o                         
  -3   6   1        190.57        209.09         7.50 o                         
  -2   6   1         26.62         23.73         2.60 o                         
  -1   6   1        145.80        149.70         6.24 o                         
   0   6   1         48.67         50.24         2.41 o                         
   1   6   1          5.37          8.78         1.54 o                         
   2   6   1         80.53         78.12         4.49 o                         
   3   6   1         93.24         85.65         2.68 o                         
   4   6   1         14.40         13.06         1.51 o                         
   5   6   1          0.35          0.17         0.63 o                         
   6   6   1          9.97         11.76         1.26 o                         
  -7   7   1          2.54          1.45         1.07 o                         
  -6   7   1          0.99          1.63         0.60 o                         
  -5   7   1         12.06         12.83         1.80 o                         
  -4   7   1        214.39        227.19         7.83 o                         
  -3   7   1          0.20          0.93         0.96 o                         
  -2   7   1          6.86          7.19         0.89 o                         
  -1   7   1        130.40        143.28         3.74 o                         
   0   7   1          0.47          0.38         0.36 o                         
   1   7   1        100.64         95.21         2.29 o                         
   2   7   1          9.68         11.25         0.79 o                         
   3   7   1          1.01          1.07         0.71 o                         
   4   7   1         55.45         62.97         3.47 o                         
   5   7   1          4.74          4.72         0.87 o                         
  -6   8   1         55.22         56.09         3.18 o                         
  -5   8   1          0.63         -0.08         0.91 o                         
  -4   8   1          0.98          1.01         0.85 o                         
  -3   8   1         39.26         42.09         3.43 o                         
  -2   8   1          0.00         -0.51         0.51 o                         
  -1   8   1          3.61          3.67         0.82 o                         
   0   8   1          2.27          2.81         1.16 o                         
   1   8   1         15.05         12.86         1.97 o                         
   2   8   1          2.02          1.56         0.88 o                         
   3   8   1          1.85          1.08         0.48 o                         
   4   8   1         20.55         22.72         1.69 o                         
  -4   9   1          2.54          1.71         0.65 o                         
  -3   9   1         61.35         67.17         3.66 o                         
  -2   9   1          5.66          5.32         1.22 o                         
  -1   9   1         38.51         38.88         1.98 o                         
   0   9   1         43.09         49.24         3.07 o                         
   1   9   1          0.19          0.40         0.60 o                         
   2   9   1         52.17         54.95         2.84 o                         
   1 -10   2         64.33         71.19         3.11 o                         
  -3  -9   2         98.14        100.23         3.83 o                         
  -2  -9   2          6.29          9.07         1.41 o                         
  -1  -9   2         59.21         60.20         2.43 o                         
   0  -9   2         38.33         42.97         3.18 o                         
   1  -9   2         16.11         17.08         2.08 o                         
   2  -9   2          0.12         -0.60         0.75 o                         
   3  -9   2         17.21         16.07         1.35 o                         
   4  -9   2          0.03         -0.18         0.66 o                         
   5  -9   2          0.80          1.03         0.59 o                         
  -4  -8   2          1.09          0.80         0.60 o                         
  -3  -8   2          4.10          6.32         1.35 o                         
  -2  -8   2          0.81          0.66         0.74 o                         
  -1  -8   2        376.43        391.38         8.98 o                         
   0  -8   2        197.57        219.03         7.90 o                         
   1  -8   2        224.32        233.20         8.12 o                         
   2  -8   2          1.75          3.56         1.18 o                         
   3  -8   2         42.88         45.87         2.52 o                         
   4  -8   2          0.16         -0.56         0.67 o                         
   5  -8   2         27.81         23.90         2.49 o                         
   6  -8   2          0.67          0.73         0.64 o                         
  -5  -7   2         15.72         20.50         1.50 o                         
  -4  -7   2         17.02         18.95         2.15 o                         
  -3  -7   2        298.71        295.23        10.33 o                         
  -2  -7   2        500.01        534.36         6.85 o                         
  -1  -7   2         35.69         36.76         1.74 o                         
   0  -7   2        130.31        132.29         6.27 o                         
   1  -7   2         23.15         26.69         2.77 o                         
   2  -7   2        209.11        215.33         7.79 o                         
   3  -7   2         59.72         62.75         2.44 o                         
   4  -7   2         98.42         96.11         5.53 o                         
   5  -7   2         25.72         25.07         1.98 o                         
   6  -7   2          0.01          0.28         0.67 o                         
   7  -7   2          7.89          9.09         1.46 o                         
  -6  -6   2          3.52          2.55         0.56 o                         
  -5  -6   2         17.60         17.96         1.47 o                         
  -4  -6   2        248.98        275.42        10.74 o                         
  -3  -6   2        239.58        239.32         4.42 o                         
  -2  -6   2        877.30        924.59        14.00 o                         
  -1  -6   2         17.82          9.92         1.46 o                         
   0  -6   2        945.89        908.82         9.44 o                         
   1  -6   2         32.16         28.99         2.68 o                         
   2  -6   2        318.09        292.14        13.57 o                         
   3  -6   2        147.84        151.31         4.40 o                         
   4  -6   2          0.38          0.32         0.66 o                         
   5  -6   2         29.07         27.28         1.47 o                         
   6  -6   2          0.34          0.41         0.46 o                         
   7  -6   2          0.43          0.97         0.87 o                         
  -7  -5   2          0.61          0.23         0.53 o                         
  -6  -5   2         59.36         65.15         2.17 o                         
  -5  -5   2        258.52        275.10         4.79 o                         
  -4  -5   2        635.66        672.50         8.97 o                         
  -3  -5   2          0.71          4.25         4.52 o                         
  -2  -5   2        125.84        113.26         3.29 o                         
  -1  -5   2         80.52         63.38         2.61 o                         
   0  -5   2         82.50         91.94         2.68 o                         
   1  -5   2         47.94         47.85         2.76 o                         
   2  -5   2        198.72        198.08         4.47 o                         
   3  -5   2          0.86          0.44         0.52 o                         
   4  -5   2          0.83          1.77         0.85 o                         
   5  -5   2          4.37          6.08         1.36 o                         
   6  -5   2         19.83         20.86         1.22 o                         
   7  -5   2          0.43          0.79         0.46 o                         
   8  -5   2          0.95          1.85         0.58 o                         
  -8  -4   2          6.74          7.12         0.99 o                         
  -7  -4   2         24.01         27.50         2.63 o                         
  -6  -4   2        101.27        110.90        10.25 o                         
  -5  -4   2         66.00         63.14         4.21 o                         
  -4  -4   2        220.40        251.21         5.14 o                         
  -3  -4   2         18.93         15.85         1.32 o                         
  -2  -4   2       2154.73       2191.47        10.86 o                         
  -1  -4   2         14.17         15.94         0.69 o                         
   0  -4   2        622.68        592.02         6.77 o                         
   1  -4   2        196.90        189.76         5.76 o                         
   2  -4   2         39.92         33.44         1.33 o                         
   3  -4   2          8.55         12.07         1.49 o                         
   4  -4   2        235.81        245.73         6.77 o                         
   5  -4   2         30.67         31.06         2.66 o                         
   6  -4   2         30.49         31.86         1.48 o                         
   7  -4   2         14.53         13.75         1.15 o                         
   8  -4   2          8.73          4.23         0.64 o                         
  -8  -3   2         15.80         17.79         1.29 o                         
  -7  -3   2         29.63         30.92         2.37 o                         
  -6  -3   2        141.99        155.67         4.57 o                         
  -5  -3   2         35.49         35.73         2.97 o                         
  -4  -3   2       1122.56       1181.19        15.83 o                         
  -3  -3   2         22.11         20.80         1.29 o                         
  -2  -3   2          0.08          0.27         0.32 o                         
  -1  -3   2         33.24         45.52         2.39 o                         
   0  -3   2       1649.70       1581.99        13.85 o                         
   1  -3   2       1365.07       1464.31        12.26 o                         
   2  -3   2        331.10        352.45         6.99 o                         
   3  -3   2       1116.70       1141.72        12.21 o                         
   4  -3   2         15.91          9.04         1.30 o                         
   5  -3   2          2.31          1.26         0.70 o                         
   6  -3   2          3.89          4.14         1.12 o                         
   7  -3   2          0.76          0.41         0.46 o                         
   8  -3   2        114.43        123.86         3.55 o                         
  -8  -2   2          7.45          6.97         1.51 o                         
  -7  -2   2         58.51         59.19         3.07 o                         
  -6  -2   2         37.14         33.46         2.91 o                         
  -5  -2   2         97.69         95.51         3.16 o                         
  -4  -2   2        213.90        211.13         6.00 o                         
  -3  -2   2          0.51          0.59         0.30 o                         
  -2  -2   2       1307.40       1246.80        10.82 o                         
  -1  -2   2       3162.31       2980.25        15.75 o                         
   0  -2   2         55.29         43.53         1.90 o                         
   1  -2   2       3521.32       3357.57        14.73 o                         
   2  -2   2        299.39        367.84         5.48 o                         
   3  -2   2         59.24         74.23         2.03 o                         
   4  -2   2         11.06         14.42         1.07 o                         
   5  -2   2         15.95         15.69         1.78 o                         
   6  -2   2         53.44         49.16         3.30 o                         
   7  -2   2         32.08         30.46         1.90 o                         
   8  -2   2         46.78         50.33         3.11 o                         
   9  -2   2          2.76          2.88         0.70 o                         
  -9  -1   2          9.11          9.34         0.83 o                         
  -8  -1   2          0.56         -0.37         0.76 o                         
  -7  -1   2          8.76          9.87         1.30 o                         
  -6  -1   2          9.24          7.31         1.46 o                         
  -5  -1   2         56.23         58.34         3.35 o                         
  -4  -1   2          4.21          2.46         0.48 o                         
  -3  -1   2        493.54        546.76         7.08 o                         
  -2  -1   2          1.44          3.11         0.55 o                         
  -1  -1   2         23.16         31.63         0.80 o                         
   0  -1   2       4618.12       4071.62        13.30 o                         
   1  -1   2       3738.50       3755.83        14.59 o                         
   2  -1   2        131.59        112.40         3.03 o                         
   3  -1   2         70.06         58.51         2.62 o                         
   4  -1   2        603.39        554.04        12.37 o                         
   5  -1   2          4.91          6.39         1.17 o                         
   6  -1   2        355.85        351.34         8.63 o                         
   7  -1   2          7.40          6.61         0.98 o                         
   8  -1   2          4.04          2.72         0.86 o                         
   9  -1   2          0.03          0.25         0.37 o                         
  -9   0   2          0.01         -0.59         0.59 o                         
  -8   0   2         15.38         14.69         1.44 o                         
  -7   0   2         39.31         39.23         2.30 o                         
  -6   0   2         60.53         58.57         3.58 o                         
  -5   0   2          8.32          8.27         1.28 o                         
  -4   0   2          8.72          7.41         0.79 o                         
  -2   0   2       8200.66       7163.95        30.36 o                         
  -1   0   2       7530.56       6464.07        16.56 o                         
   0   0   2        382.50        324.09         2.11 o                         
   1   0   2        903.38        901.85         7.05 o                         
   2   0   2       4717.94       4505.79        19.41 o                         
   3   0   2         35.97         32.22         2.01 o                         
   4   0   2        418.43        449.66         5.36 o                         
   5   0   2          0.19         -0.47         0.47 o                         
   6   0   2         19.97         19.37         2.10 o                         
   7   0   2         19.32         15.67         1.31 o                         
   8   0   2          2.00          2.69         0.79 o                         
  -9   1   2          0.78          1.16         0.39 o                         
  -8   1   2          5.22          4.72         0.81 o                         
  -7   1   2         23.87         22.42         1.74 o                         
  -6   1   2          0.05          0.87         0.70 o                         
  -5   1   2        253.08        331.76         7.37 o                         
  -4   1   2       2524.59       2387.84        12.16 o                         
  -3   1   2        631.23        594.92         7.92 o                         
  -2   1   2       1383.94       1213.24         9.73 o                         
  -1   1   2        130.42        112.60         2.71 o                         
   0   1   2       1683.84       1493.48         6.77 o                         
   1   1   2         12.75         14.91         0.49 o                         
   2   1   2        306.69        310.52         5.36 o                         
   3   1   2         83.98         92.11         2.44 o                         
   4   1   2        499.52        534.51         6.31 o                         
   5   1   2        355.02        376.55         8.13 o                         
   6   1   2          4.00          3.67         1.03 o                         
   7   1   2          2.65          3.07         0.95 o                         
   8   1   2          0.04         -0.17         0.31 o                         
  -9   2   2         12.15         12.21         0.96 o                         
  -8   2   2          0.04          0.33         0.48 o                         
  -7   2   2          6.12          4.61         0.64 o                         
  -6   2   2        280.42        274.96         7.51 o                         
  -5   2   2         14.45         18.51         1.84 o                         
  -4   2   2        184.89        183.27         3.02 o                         
  -3   2   2        112.57        101.88         2.52 o                         
  -2   2   2          1.73          2.59         0.62 o                         
  -1   2   2         78.99         79.77         2.69 o                         
   0   2   2       1234.15       1152.55         9.92 o                         
   1   2   2          1.25          2.41         0.46 o                         
   2   2   2        279.99        339.56         5.97 o                         
   3   2   2        937.05       1036.46         8.81 o                         
   4   2   2        175.10        200.15         6.25 o                         
   5   2   2         93.24        107.11         5.02 o                         
   6   2   2          0.92          1.66         0.78 o                         
   7   2   2         25.57         28.33         2.47 o                         
   8   2   2         20.29         17.64         1.64 o                         
  -9   3   2          1.11          0.81         0.56 o                         
  -8   3   2          8.21          6.55         1.44 o                         
  -7   3   2          2.75          2.12         2.32 o                         
  -6   3   2         14.74         15.26         1.98 o                         
  -5   3   2          9.93          9.83         1.57 o                         
  -4   3   2         13.81         13.47         1.60 o                         
  -3   3   2        235.50        230.73         4.27 o                         
  -2   3   2          7.98          7.99         0.75 o                         
  -1   3   2         63.29         49.26         2.44 o                         
   0   3   2        465.76        443.59         7.08 o                         
   1   3   2        926.92       1071.01        11.37 o                         
   2   3   2       2257.30       2376.35        12.83 o                         
   3   3   2        947.48        997.86        13.43 o                         
   4   3   2          5.06          3.53         1.09 o                         
   5   3   2        135.09        138.73         6.07 o                         
   6   3   2         38.22         42.57         2.14 o                         
   7   3   2         46.75         48.55         3.12 o                         
   8   3   2          2.05          1.01         0.52 o                         
  -8   4   2         20.04         23.37         2.02 o                         
  -7   4   2          0.69          1.61         0.65 o                         
  -6   4   2         13.21         13.03         1.42 o                         
  -5   4   2         45.96         39.35         3.03 o                         
  -4   4   2         32.50         34.95         2.75 o                         
  -3   4   2          1.44          0.86         0.70 o                         
  -2   4   2        352.03        342.56         5.44 o                         
  -1   4   2        572.53        587.90         5.35 o                         
   0   4   2       1814.46       1994.37        12.17 o                         
   1   4   2        724.71        801.71         7.71 o                         
   2   4   2         73.17         66.97         3.68 o                         
   3   4   2          3.54          3.67         0.68 o                         
   4   4   2         41.60         38.86         3.19 o                         
   5   4   2          2.72          3.06         1.20 o                         
   6   4   2         19.30         17.78         1.35 o                         
   7   4   2          2.19          2.91         0.80 o                         
  -8   5   2          0.01          0.79         1.01 o                         
  -7   5   2          0.38          1.79         0.64 o                         
  -6   5   2          0.00         -0.78         0.93 o                         
  -5   5   2         40.62         42.37         3.32 o                         
  -4   5   2          8.56          8.84         1.62 o                         
  -3   5   2        272.22        257.08         7.80 o                         
  -2   5   2         31.75         38.44         2.99 o                         
  -1   5   2         48.44         60.13         2.39 o                         
   0   5   2        314.95        301.79         7.46 o                         
   1   5   2        147.89        148.98         5.56 o                         
   2   5   2          0.08          0.81         0.48 o                         
   3   5   2        285.61        298.92         5.95 o                         
   4   5   2         43.18         37.67         2.06 o                         
   5   5   2          8.32          9.08         1.44 o                         
   6   5   2         15.25         17.11         1.21 o                         
  -7   6   2         14.92         14.96         2.03 o                         
  -6   6   2         14.28         11.43         2.04 o                         
  -5   6   2         24.89         23.15         3.96 o                         
  -4   6   2          9.52          9.97         1.25 o                         
  -3   6   2         21.67         22.41         2.57 o                         
  -2   6   2         37.96         36.27         3.22 o                         
  -1   6   2          3.97          6.70         1.52 o                         
   0   6   2        162.19        154.33         5.90 o                         
   1   6   2        160.25        169.85         6.51 o                         
   2   6   2          0.17          0.07         0.29 o                         
   3   6   2         23.46         18.48         1.23 o                         
   4   6   2          0.16          0.19         0.27 o                         
   5   6   2          2.15          2.94         0.88 o                         
  -7   7   2          0.55          0.84         0.41 o                         
  -6   7   2          0.18          0.43         0.67 o                         
  -5   7   2         48.28         52.46         3.57 o                         
  -4   7   2         13.84         13.57         2.03 o                         
  -3   7   2        124.92        127.64         3.66 o                         
  -2   7   2        173.54        176.31         4.17 o                         
  -1   7   2          0.77          0.66         0.71 o                         
   0   7   2         10.73         10.80         0.99 o                         
   1   7   2        112.60        118.40         4.21 o                         
   2   7   2          8.18          4.38         0.58 o                         
   3   7   2          1.97          1.04         0.65 o                         
   4   7   2         32.79         35.99         2.44 o                         
   5   7   2          1.10          1.13         0.51 o                         
  -6   8   2          3.53          2.57         0.80 o                         
  -5   8   2         46.89         49.67         3.08 o                         
  -4   8   2          1.00          0.72         0.77 o                         
  -3   8   2          0.74          0.38         0.44 o                         
  -2   8   2         10.50         10.69         1.20 o                         
  -1   8   2          5.99          7.26         1.12 o                         
   0   8   2          2.34          2.52         1.18 o                         
   1   8   2         81.17         70.81         4.31 o                         
   2   8   2          6.02          4.85         1.16 o                         
   3   8   2         21.34         19.96         1.85 o                         
  -4   9   2         24.10         26.16         2.01 o                         
  -3   9   2          6.41          7.36         1.27 o                         
  -2   9   2          8.42          8.97         0.95 o                         
  -1   9   2         67.01         67.91         2.99 o                         
   0   9   2          0.95          1.57         0.79 o                         
   1   9   2         22.96         25.73         2.11 o                         
   1 -10   3         52.67         54.85         2.71 o                         
  -3  -9   3          1.24          1.10         0.64 o                         
  -2  -9   3          3.30          3.00         0.63 o                         
  -1  -9   3        113.53        109.49         3.53 o                         
   0  -9   3          0.11          0.25         0.72 o                         
   1  -9   3         14.55         15.76         1.98 o                         
   2  -9   3         27.93         27.69         2.46 o                         
   3  -9   3         53.30         55.41         2.36 o                         
   4  -9   3         75.45         67.35         3.70 o                         
  -4  -8   3         11.08         10.54         1.48 o                         
  -3  -8   3         13.34         12.01         1.90 o                         
  -2  -8   3         16.91         14.38         1.09 o                         
  -1  -8   3         34.72         36.82         3.16 o                         
   0  -8   3          0.51          0.70         0.96 o                         
   1  -8   3        423.96        455.07        11.10 o                         
   2  -8   3        695.21        724.06        10.01 o                         
   3  -8   3         19.97         20.68         1.70 o                         
   4  -8   3          9.16          6.72         1.60 o                         
   5  -8   3         13.87         13.87         1.95 o                         
   6  -8   3          0.13         -0.03         0.52 o                         
  -5  -7   3          0.50          0.09         0.43 o                         
  -4  -7   3          0.05         -0.56         0.66 o                         
  -3  -7   3         17.50         14.78         1.41 o                         
  -2  -7   3          4.89          4.64         0.82 o                         
  -1  -7   3        304.76        320.36         6.26 o                         
   0  -7   3        921.33        927.61        18.33 o                         
   1  -7   3         83.95         78.43         4.68 o                         
   2  -7   3         51.80         59.35         2.35 o                         
   3  -7   3        135.59        140.06         3.72 o                         
   4  -7   3         77.80         89.32         5.29 o                         
   5  -7   3          7.76          5.08         1.43 o                         
   6  -7   3         22.15         21.27         2.25 o                         
   7  -7   3          2.69          2.61         0.89 o                         
  -6  -6   3         15.46         19.67         1.99 o                         
  -5  -6   3         11.16         11.55         1.20 o                         
  -4  -6   3         47.64         49.15         2.58 o                         
  -3  -6   3         12.51         12.95         1.09 o                         
  -2  -6   3        221.88        247.64         7.11 o                         
  -1  -6   3        533.32        523.43         7.63 o                         
   0  -6   3        570.04        610.63         9.01 o                         
   1  -6   3        155.10        143.82         5.79 o                         
   2  -6   3        406.49        395.80         7.17 o                         
   3  -6   3         52.35         54.17         3.96 o                         
   4  -6   3         11.40         10.68         1.31 o                         
   5  -6   3          9.95         10.27         0.93 o                         
   6  -6   3          5.61          5.74         1.03 o                         
   7  -6   3          2.30          1.60         0.68 o                         
  -7  -5   3          7.19          7.49         1.18 o                         
  -6  -5   3          5.97          5.85         0.99 o                         
  -5  -5   3          0.44          0.86         0.75 o                         
  -4  -5   3         17.53         19.01         2.53 o                         
  -3  -5   3        176.70        217.43        22.18 o                         
  -2  -5   3        248.97        276.51         4.29 o                         
  -1  -5   3        118.86        123.25         3.35 o                         
   0  -5   3         14.01         10.80         2.90 o                         
   1  -5   3         13.43         12.23         1.17 o                         
   2  -5   3        362.99        371.55         7.12 o                         
   3  -5   3          8.36          7.09         1.33 o                         
   4  -5   3        113.46        107.87         5.07 o                         
   5  -5   3         82.74         81.58         2.37 o                         
   6  -5   3          0.06         -0.51         0.67 o                         
   7  -5   3          8.59          5.90         0.96 o                         
   8  -5   3          1.14          1.09         0.58 o                         
  -8  -4   3          0.62          0.00         0.54 o                         
  -7  -4   3          2.71          2.13         0.69 o                         
  -6  -4   3          1.55          2.27         0.66 o                         
  -5  -4   3          0.52          0.71         0.80 o                         
  -4  -4   3          2.85          2.35         0.89 o                         
  -3  -4   3        567.14        555.29        17.39 o                         
  -2  -4   3        358.93        421.71         4.79 o                         
  -1  -4   3        209.69        216.95         2.84 o                         
   0  -4   3       1298.72       1236.62        11.60 o                         
   1  -4   3         27.19         26.88         1.22 o                         
   2  -4   3         45.32         37.30         1.69 o                         
   3  -4   3        282.50        280.17         7.04 o                         
   4  -4   3         37.56         35.87         2.70 o                         
   5  -4   3          0.01         -0.52         0.70 o                         
   6  -4   3          0.69          0.61         0.40 o                         
   7  -4   3          5.15          3.17         0.71 o                         
   8  -4   3          5.19          4.78         0.77 o                         
  -8  -3   3          1.06         -0.12         0.78 o                         
  -7  -3   3          0.19          0.73         0.57 o                         
  -6  -3   3          9.07          8.33         0.80 o                         
  -5  -3   3         69.61         75.47         4.43 o                         
  -4  -3   3        191.44        219.60         7.01 o                         
  -3  -3   3          9.09         11.65         0.83 o                         
  -2  -3   3         88.48         79.17         1.68 o                         
  -1  -3   3        355.04        359.68         6.86 o                         
   0  -3   3        633.74        652.42         9.05 o                         
   1  -3   3         11.86         13.47         1.24 o                         
   2  -3   3        618.35        612.94         8.63 o                         
   3  -3   3        620.36        623.06         9.35 o                         
   4  -3   3          1.12          1.33         0.63 o                         
   5  -3   3         86.33         86.62         4.22 o                         
   6  -3   3         40.26         41.32         1.83 o                         
   7  -3   3          0.05         -0.12         0.48 o                         
   8  -3   3          0.05          0.18         0.66 o                         
  -8  -2   3          0.22          1.78         1.05 o                         
  -7  -2   3          1.56          0.17         0.72 o                         
  -6  -2   3         17.79         19.87         2.27 o                         
  -5  -2   3         21.14         21.87         2.24 o                         
  -4  -2   3        220.26        244.59         6.66 o                         
  -3  -2   3        748.84        806.45        10.57 o                         
  -2  -2   3        698.62        694.43         8.66 o                         
  -1  -2   3         11.18          7.57         0.92 o                         
   0  -2   3        340.05        318.64         5.16 o                         
   1  -2   3       2227.09       2247.43        21.81 o                         
   2  -2   3         37.01         36.52         1.94 o                         
   3  -2   3         52.17         49.36         1.76 o                         
   4  -2   3        102.72         89.39         3.66 o                         
   5  -2   3         14.11         13.13         1.59 o                         
   6  -2   3          1.78          1.06         0.77 o                         
   7  -2   3          1.16          0.78         0.71 o                         
   8  -2   3          2.32          2.89         0.91 o                         
  -9  -1   3          0.09         -0.33         0.33 o                         
  -8  -1   3          8.96          8.36         1.66 o                         
  -7  -1   3          0.24         -0.47         0.47 o                         
  -6  -1   3         73.82         68.56         3.98 o                         
  -5  -1   3         44.85         45.86         3.01 o                         
  -4  -1   3         35.66         45.89         1.81 o                         
  -3  -1   3        598.90        583.15         7.95 o                         
  -2  -1   3         28.35         28.69         1.58 o                         
  -1  -1   3        339.67        301.57         4.50 o                         
   0  -1   3        253.83        240.65         3.57 o                         
   1  -1   3        549.90        587.62         4.00 o                         
   2  -1   3         65.01         64.61         2.53 o                         
   3  -1   3        148.58        131.67         4.14 o                         
   4  -1   3         51.15         44.44         1.83 o                         
   5  -1   3          0.04         -0.46         0.56 o                         
   6  -1   3        152.46        155.46         5.75 o                         
   7  -1   3         35.51         36.59         2.78 o                         
   8  -1   3          7.92          6.96         1.17 o                         
  -9   0   3          1.84          2.18         0.41 o                         
  -8   0   3          2.98          1.65         0.64 o                         
  -7   0   3          0.20         -0.27         0.52 o                         
  -6   0   3        150.58        147.48         5.63 o                         
  -5   0   3        286.42        284.62         8.67 o                         
  -4   0   3          2.54          3.03         0.72 o                         
  -3   0   3         88.34         93.28         3.09 o                         
  -2   0   3          1.92          3.54         0.64 o                         
  -1   0   3       1081.13       1108.74        10.46 o                         
   0   0   3        466.23        432.99         3.03 o                         
   1   0   3         66.80         68.08         2.25 o                         
   2   0   3        145.25        142.81         3.76 o                         
   3   0   3        150.35        165.79         3.35 o                         
   4   0   3        423.39        419.32        10.55 o                         
   5   0   3         62.85         66.45         3.42 o                         
   6   0   3          0.18          1.77         0.78 o                         
   7   0   3          2.81          1.90         0.56 o                         
   8   0   3         12.18          9.94         0.80 o                         
  -9   1   3          0.66          0.28         0.43 o                         
  -8   1   3         16.52         15.55         1.12 o                         
  -7   1   3         11.15         10.90         1.87 o                         
  -6   1   3         87.79         79.10         4.05 o                         
  -5   1   3         23.91         24.96         1.49 o                         
  -4   1   3        362.71        334.97         4.70 o                         
  -3   1   3         13.79         15.51         1.36 o                         
  -2   1   3       1251.71       1119.26        10.18 o                         
  -1   1   3        875.19        911.11         8.82 o                         
   0   1   3         23.68         27.95         1.18 o                         
   1   1   3        951.13        965.22         8.43 o                         
   2   1   3          1.54          1.54         0.52 o                         
   3   1   3         45.13         47.00         1.89 o                         
   4   1   3         92.42         87.35         4.15 o                         
   5   1   3          0.33          3.53         1.05 o                         
   6   1   3         63.05         63.59         2.90 o                         
   7   1   3        113.30        109.50         5.80 o                         
   8   1   3          0.84          0.27         0.46 o                         
  -9   2   3          0.40          1.18         0.61 o                         
  -8   2   3         42.59         39.09         3.23 o                         
  -7   2   3          4.75          5.30         1.36 o                         
  -6   2   3         85.31         79.63         4.32 o                         
  -5   2   3         21.65         18.93         2.04 o                         
  -4   2   3        139.42        133.47         3.39 o                         
  -3   2   3        170.29        185.67         3.54 o                         
  -2   2   3         41.18         42.88         2.29 o                         
  -1   2   3        334.59        341.65         6.19 o                         
   0   2   3        249.00        272.16         5.51 o                         
   1   2   3        219.72        194.65         4.87 o                         
   2   2   3          2.59          4.38         0.57 o                         
   3   2   3         62.01         57.57         2.22 o                         
   4   2   3          2.21         -0.21         0.50 o                         
   5   2   3        117.72        124.26         5.80 o                         
   6   2   3          7.14          5.49         0.91 o                         
   7   2   3         66.34         61.30         5.88 o                         
   8   2   3          0.10         -0.37         0.47 o                         
  -9   3   3          6.03          4.71         0.94 o                         
  -8   3   3          0.04          0.40         0.50 o                         
  -7   3   3          5.12          5.75         1.23 o                         
  -6   3   3         14.26         15.72         2.06 o                         
  -5   3   3         11.66          8.86         1.50 o                         
  -4   3   3         27.34         26.99         2.37 o                         
  -3   3   3         41.63         37.12         1.80 o                         
  -2   3   3          0.00          1.02         0.34 o                         
  -1   3   3        226.89        209.60         7.99 o                         
   0   3   3        752.01        845.94        28.60 o                         
   1   3   3         77.85         73.34         1.82 o                         
   2   3   3        394.97        378.25         5.47 o                         
   3   3   3          3.83          3.90         0.97 o                         
   4   3   3         30.24         34.34         2.99 o                         
   5   3   3        299.01        307.95         4.49 o                         
   6   3   3         19.44         18.58         1.55 o                         
   7   3   3         15.63         12.70         1.58 o                         
  -8   4   3         10.22         14.28         1.57 o                         
  -7   4   3         15.97         17.05         1.61 o                         
  -6   4   3          9.03          9.48         1.03 o                         
  -5   4   3         28.96         26.66         2.65 o                         
  -4   4   3          0.10         -0.31         0.74 o                         
  -3   4   3         14.15         18.93         1.43 o                         
  -2   4   3        321.72        351.24         7.60 o                         
  -1   4   3        100.38         94.28         2.31 o                         
   0   4   3        198.35        196.65         5.73 o                         
   1   4   3          1.32          1.31         0.41 o                         
   2   4   3         34.62         29.83         2.20 o                         
   3   4   3        144.80        149.56         4.07 o                         
   4   4   3        156.28        156.24         6.51 o                         
   5   4   3          0.42          0.32         0.47 o                         
   6   4   3          0.02          0.82         0.44 o                         
   7   4   3         16.53         16.07         1.51 o                         
  -8   5   3          0.10          0.91         0.46 o                         
  -7   5   3          0.64          0.87         0.88 o                         
  -6   5   3          5.43          5.82         1.53 o                         
  -5   5   3        127.66        131.61         3.59 o                         
  -4   5   3          0.12         -0.23         0.84 o                         
  -3   5   3        270.03        252.94         7.96 o                         
  -2   5   3         20.88         20.16         2.32 o                         
  -1   5   3         31.09         23.94         1.62 o                         
   0   5   3        224.86        224.65         6.86 o                         
   1   5   3          5.79          4.36         1.20 o                         
   2   5   3         49.62         44.78         2.31 o                         
   3   5   3         28.13         32.79         2.06 o                         
   4   5   3          7.90          6.95         0.80 o                         
   5   5   3         55.05         55.15         2.97 o                         
  -7   6   3         32.94         32.74         2.76 o                         
  -6   6   3          4.43          5.35         1.36 o                         
  -5   6   3         17.56         12.59         2.16 o                         
  -4   6   3         24.28         26.51         1.60 o                         
  -3   6   3         11.12         12.82         2.07 o                         
  -2   6   3         17.05         17.43         2.31 o                         
  -1   6   3          0.29         -0.50         0.50 o                         
   0   6   3        210.46        211.50         7.19 o                         
   1   6   3          3.39          3.00         1.11 o                         
   2   6   3        125.98        115.97         2.64 o                         
   3   6   3          6.39          4.79         0.55 o                         
   4   6   3          9.70          7.35         0.87 o                         
   5   6   3         39.73         38.47         2.37 o                         
  -6   7   3          0.86          1.57         0.72 o                         
  -5   7   3         49.50         46.12         3.33 o                         
  -4   7   3          8.97          8.44         1.34 o                         
  -3   7   3         29.40         26.73         1.99 o                         
  -2   7   3        409.78        416.13         6.47 o                         
  -1   7   3         71.21         69.88         2.44 o                         
   0   7   3        102.28         93.41         2.79 o                         
   1   7   3          3.01          6.21         0.80 o                         
   2   7   3         11.73          8.27         0.81 o                         
   3   7   3         14.93         14.86         0.98 o                         
   4   7   3          2.56          3.23         0.54 o                         
  -5   8   3          3.16          1.96         0.56 o                         
  -4   8   3         50.73         49.36         3.35 o                         
  -3   8   3          5.33          5.84         0.92 o                         
  -2   8   3          5.26          5.96         0.97 o                         
  -1   8   3         18.11         12.66         1.35 o                         
   0   8   3         67.38         61.59         4.10 o                         
   1   8   3         40.16         39.24         3.19 o                         
   2   8   3          0.43          1.25         0.77 o                         
   3   8   3         35.97         33.14         2.12 o                         
  -3   9   3         28.85         26.80         1.41 o                         
  -2   9   3         32.10         28.73         1.56 o                         
  -1   9   3         52.25         62.40         3.24 o                         
   0   9   3          1.23          0.22         0.53 o                         
  -3  -9   4          0.24         -0.36         0.51 o                         
  -2  -9   4          0.53          0.20         0.44 o                         
  -1  -9   4         20.67         21.54         1.79 o                         
   0  -9   4          7.31          6.13         1.32 o                         
   1  -9   4          0.23          0.64         0.69 o                         
   2  -9   4          3.12          1.63         0.60 o                         
   3  -9   4          0.93          0.77         0.76 o                         
   4  -9   4         10.00         10.10         1.50 o                         
  -4  -8   4         36.54         41.38         2.75 o                         
  -3  -8   4          5.46          3.95         0.80 o                         
  -2  -8   4         72.63         70.87         4.05 o                         
  -1  -8   4         29.90         31.57         2.93 o                         
   0  -8   4         83.24         81.96         4.71 o                         
   1  -8   4          3.11          2.37         1.00 o                         
   2  -8   4         45.82         49.04         2.59 o                         
   3  -8   4         75.82         82.22         4.97 o                         
   4  -8   4        200.02        207.01         7.44 o                         
   5  -8   4          7.66          9.85         1.57 o                         
  -5  -7   4          3.59          2.72         0.60 o                         
  -4  -7   4          1.03          0.83         0.45 o                         
  -3  -7   4         10.13         10.40         1.23 o                         
  -2  -7   4         14.39         14.29         2.02 o                         
  -1  -7   4        153.39        186.37         5.33 o                         
   0  -7   4        197.76        205.57         5.64 o                         
   1  -7   4         37.21         37.61         3.76 o                         
   2  -7   4        182.64        187.51         4.86 o                         
   3  -7   4         63.25         59.68         3.13 o                         
   4  -7   4        161.26        171.56         7.24 o                         
   5  -7   4          1.91          3.12         1.15 o                         
   6  -7   4         51.48         60.06         3.89 o                         
  -6  -6   4         31.19         34.31         2.60 o                         
  -5  -6   4          0.00          0.62         0.47 o                         
  -4  -6   4         10.82         13.52         1.43 o                         
  -3  -6   4        410.87        429.41         7.50 o                         
  -2  -6   4        256.09        266.45         8.78 o                         
  -1  -6   4        477.41        454.94        11.69 o                         
   0  -6   4         23.20         16.16         2.38 o                         
   1  -6   4        244.05        234.16         7.39 o                         
   2  -6   4        366.96        377.62         6.92 o                         
   3  -6   4          0.09          0.74         0.78 o                         
   4  -6   4         56.60         59.40         2.48 o                         
   5  -6   4          1.68          2.09         0.66 o                         
   6  -6   4          2.45          2.62         0.96 o                         
   7  -6   4          1.42          1.69         0.92 o                         
  -7  -5   4          1.55          1.15         0.67 o                         
  -6  -5   4          0.17          0.32         0.43 o                         
  -5  -5   4         62.77         68.81         3.46 o                         
  -4  -5   4        238.03        247.78         8.96 o                         
  -3  -5   4        109.87        115.92         5.76 o                         
  -2  -5   4          6.35          7.54         1.03 o                         
  -1  -5   4          4.60          2.94         0.76 o                         
   0  -5   4         44.16         52.59         3.67 o                         
   1  -5   4        295.23        299.63         5.79 o                         
   2  -5   4        179.65        197.52         5.86 o                         
   3  -5   4        153.32        160.75         6.24 o                         
   4  -5   4        105.84        100.48         5.03 o                         
   5  -5   4          4.58          4.42         0.64 o                         
   6  -5   4          5.72          4.40         0.85 o                         
   7  -5   4         12.26         12.67         1.47 o                         
   8  -5   4          7.30          7.35         1.28 o                         
  -7  -4   4          0.70          0.88         0.52 o                         
  -6  -4   4         60.73         61.44         2.88 o                         
  -5  -4   4         14.17         11.88         1.12 o                         
  -4  -4   4         79.85         80.25         4.85 o                         
  -3  -4   4        275.58        260.73         5.40 o                         
  -2  -4   4         15.11         14.57         1.25 o                         
  -1  -4   4        341.36        353.26         7.78 o                         
   0  -4   4       1441.02       1467.06        16.34 o                         
   1  -4   4        834.25        983.96         7.34 o                         
   2  -4   4          0.59          2.44         0.78 o                         
   3  -4   4          7.40          6.95         1.23 o                         
   4  -4   4        121.51        127.17         5.18 o                         
   5  -4   4         23.66         27.03         2.59 o                         
   6  -4   4          2.33          3.79         0.65 o                         
   7  -4   4         54.24         64.92         2.37 o                         
   8  -4   4         12.15         14.97         1.21 o                         
  -8  -3   4          0.21          0.82         0.73 o                         
  -7  -3   4          9.37          9.73         1.22 o                         
  -6  -3   4        135.80        141.96         3.10 o                         
  -5  -3   4         46.38         41.85         3.43 o                         
  -4  -3   4         43.72         44.96         3.35 o                         
  -3  -3   4         43.19         29.28         2.80 o                         
  -2  -3   4        979.28       1085.09         8.91 o                         
  -1  -3   4        580.24        713.72        22.22 o                         
   0  -3   4       1715.01       1792.75        15.33 o                         
   1  -3   4         50.80         47.01         1.76 o                         
   2  -3   4       1975.44       1988.66        38.22 o                         
   3  -3   4          4.09          3.29         0.59 o                         
   4  -3   4         60.47         57.76         3.24 o                         
   5  -3   4        323.72        344.62         8.48 o                         
   6  -3   4         11.62         13.95         1.14 o                         
   7  -3   4         23.91         25.62         1.82 o                         
   8  -3   4          1.09          0.64         0.54 o                         
  -8  -2   4         40.06         45.36         3.46 o                         
  -7  -2   4          0.16         -0.53         0.53 o                         
  -6  -2   4         83.44         86.31         4.41 o                         
  -5  -2   4        110.69        104.99         4.94 o                         
  -4  -2   4        188.69        209.09         6.39 o                         
  -3  -2   4        228.30        278.88         3.72 o                         
  -2  -2   4       2571.85       2599.11        17.72 o                         
  -1  -2   4          7.09         12.26         1.22 o                         
   0  -2   4       1320.13       1236.15        10.76 o                         
   1  -2   4          1.78          0.53         0.29 o                         
   2  -2   4         22.84         26.45         1.84 o                         
   3  -2   4        220.14        225.27         4.87 o                         
   4  -2   4          8.37          6.89         1.11 o                         
   5  -2   4         32.30         37.21         2.71 o                         
   6  -2   4          0.17         -0.13         0.45 o                         
   7  -2   4         21.27         22.16         2.18 o                         
   8  -2   4          0.36          0.32         0.43 o                         
  -9  -1   4          0.08          0.23         0.51 o                         
  -8  -1   4         10.49          9.47         1.18 o                         
  -7  -1   4          2.81          4.57         0.92 o                         
  -6  -1   4         88.83         95.61         4.75 o                         
  -5  -1   4        186.67        185.95         6.10 o                         
  -4  -1   4        129.10        134.81         4.64 o                         
  -3  -1   4        110.09        101.27         2.63 o                         
  -2  -1   4       1078.18       1045.58        10.20 o                         
  -1  -1   4          0.25          0.53         0.38 o                         
   0  -1   4        461.49        428.99         3.94 o                         
   1  -1   4         73.46         87.01         2.95 o                         
   2  -1   4         45.30         47.59         2.41 o                         
   3  -1   4        697.47        713.78         6.71 o                         
   4  -1   4         31.84         34.10         1.69 o                         
   5  -1   4        180.82        187.03         5.79 o                         
   6  -1   4          4.90          5.29         0.97 o                         
   7  -1   4          0.01          1.31         1.08 o                         
   8  -1   4          0.46          0.25         0.41 o                         
  -9   0   4          2.39          1.66         0.56 o                         
  -8   0   4         24.13         22.12         1.73 o                         
  -7   0   4         61.39         62.33         2.85 o                         
  -6   0   4          8.53          6.75         1.33 o                         
  -5   0   4          9.39          7.66         0.91 o                         
  -4   0   4       1389.09       1318.30        13.53 o                         
  -3   0   4        738.72        708.19        10.36 o                         
  -2   0   4        724.19        642.45         5.42 o                         
  -1   0   4        131.80        142.63         2.91 o                         
   0   0   4       1150.09       1136.58         7.50 o                         
   1   0   4        272.39        277.02         5.04 o                         
   2   0   4        702.57        743.77         9.41 o                         
   3   0   4         61.16         73.56         2.44 o                         
   4   0   4          0.16         -0.05         0.39 o                         
   5   0   4          9.62          8.45         1.53 o                         
   6   0   4         11.55         12.41         1.70 o                         
   7   0   4          0.71          0.09         0.41 o                         
   8   0   4          1.80          2.03         0.54 o                         
  -9   1   4          4.80          5.39         0.72 o                         
  -8   1   4          0.00          1.00         0.89 o                         
  -7   1   4         10.74          7.61         1.57 o                         
  -6   1   4         73.46         68.61         3.99 o                         
  -5   1   4        849.56        815.12        12.59 o                         
  -4   1   4         83.38         75.71         3.50 o                         
  -3   1   4         14.75         12.14         0.96 o                         
  -2   1   4       1206.96       1109.99        11.28 o                         
  -1   1   4        733.66        777.94         9.31 o                         
   0   1   4        972.70       1038.61         8.38 o                         
   1   1   4        298.55        305.57         5.27 o                         
   2   1   4         25.14         32.00         1.47 o                         
   3   1   4         24.22         16.54         1.23 o                         
   4   1   4        142.59        148.98         5.86 o                         
   5   1   4          0.78          1.22         0.83 o                         
   6   1   4          7.06          7.76         1.08 o                         
   7   1   4          0.14          0.48         0.50 o                         
   8   1   4          0.62          1.09         0.41 o                         
  -9   2   4          5.34          4.90         0.72 o                         
  -8   2   4          4.29          4.36         1.25 o                         
  -7   2   4        191.84        196.58         6.41 o                         
  -6   2   4         15.67         12.24         1.89 o                         
  -5   2   4          6.94          4.33         1.05 o                         
  -4   2   4         46.41         40.44         2.73 o                         
  -3   2   4        380.89        424.08         5.66 o                         
  -2   2   4          5.30          2.85         0.50 o                         
  -1   2   4        254.21        239.92         5.73 o                         
   0   2   4          3.37          8.49         1.18 o                         
   1   2   4        118.99        114.08         2.24 o                         
   2   2   4         72.28         93.42         7.74 o                         
   3   2   4         79.67         73.14         3.85 o                         
   4   2   4         62.13         59.84         3.92 o                         
   5   2   4          2.77          3.62         1.18 o                         
   6   2   4         65.87         63.97         2.91 o                         
   7   2   4         10.01          8.26         1.03 o                         
  -8   3   4         19.32         17.40         1.46 o                         
  -7   3   4         70.01         80.06         3.87 o                         
  -6   3   4         19.37         18.71         1.18 o                         
  -5   3   4          0.01         -0.30         0.84 o                         
  -4   3   4        144.84        129.01         5.21 o                         
  -3   3   4          4.18          6.19         1.08 o                         
  -2   3   4          4.74          6.92         0.63 o                         
  -1   3   4        901.03        884.68        14.30 o                         
   0   3   4          4.98          9.85         0.92 o                         
   1   3   4        173.48        147.57         2.83 o                         
   2   3   4        334.50        349.85         7.26 o                         
   3   3   4         36.98         38.11         3.00 o                         
   4   3   4        295.46        325.57         9.53 o                         
   5   3   4          7.70          8.51         0.75 o                         
   6   3   4         22.95         17.81         1.47 o                         
   7   3   4          3.12          1.76         0.55 o                         
  -8   4   4          3.40          4.05         0.71 o                         
  -7   4   4          3.06          3.65         0.81 o                         
  -6   4   4          9.90         10.45         1.11 o                         
  -5   4   4          0.07          0.05         0.56 o                         
  -4   4   4         49.00         44.07         3.36 o                         
  -3   4   4        203.37        169.10         6.45 o                         
  -2   4   4        132.36        134.60         3.51 o                         
  -1   4   4         22.84         27.24         1.63 o                         
   0   4   4         10.96         13.00         1.61 o                         
   1   4   4        211.58        203.90         4.37 o                         
   2   4   4         46.17         46.01         3.67 o                         
   3   4   4         13.95         14.19         1.97 o                         
   4   4   4          8.47          8.66         0.87 o                         
   5   4   4         58.11         52.62         2.40 o                         
   6   4   4          0.03         -0.08         0.34 o                         
  -8   5   4          4.21          3.25         0.89 o                         
  -7   5   4         12.01         12.49         1.92 o                         
  -6   5   4         34.33         32.48         2.25 o                         
  -5   5   4          0.03          0.02         0.54 o                         
  -4   5   4        132.22        123.83         5.88 o                         
  -3   5   4        161.29        152.05         6.39 o                         
  -2   5   4         69.57         69.84         2.79 o                         
  -1   5   4        132.17        122.94         5.13 o                         
   0   5   4         69.87         76.58         4.29 o                         
   1   5   4          0.37          0.72         0.79 o                         
   2   5   4         78.14         74.88         3.06 o                         
   3   5   4         69.37         61.23         1.70 o                         
   4   5   4         21.39         21.19         1.54 o                         
   5   5   4          0.17          0.81         0.71 o                         
   6   5   4          3.73          2.84         0.77 o                         
  -7   6   4          0.04         -0.40         0.61 o                         
  -6   6   4         14.09         12.48         1.92 o                         
  -5   6   4         22.14         20.23         1.71 o                         
  -4   6   4          1.36          1.30         0.57 o                         
  -3   6   4          0.36          1.07         0.66 o                         
  -2   6   4          5.93          8.37         1.22 o                         
  -1   6   4        106.94        110.06         5.19 o                         
   0   6   4          3.35          4.28         0.51 o                         
   1   6   4          6.73          6.39         0.61 o                         
   2   6   4        211.13        208.97         4.78 o                         
   3   6   4         48.66         41.67         2.10 o                         
   4   6   4         14.40         13.28         1.11 o                         
   5   6   4          9.00          9.37         1.21 o                         
  -6   7   4         13.22         14.75         1.64 o                         
  -5   7   4          9.40          9.68         1.73 o                         
  -4   7   4         13.69         11.09         1.81 o                         
  -3   7   4         68.12         70.60         3.16 o                         
  -2   7   4         55.14         58.15         2.99 o                         
  -1   7   4         35.55         31.02         1.92 o                         
   0   7   4        159.88        155.18         5.19 o                         
   1   7   4         85.30         72.16         2.30 o                         
   2   7   4          0.27          0.28         0.30 o                         
   3   7   4         10.31         12.71         1.05 o                         
   4   7   4         22.61         21.26         1.60 o                         
  -5   8   4          0.39          0.20         0.39 o                         
  -4   8   4          2.58          2.84         0.62 o                         
  -3   8   4          0.78          0.97         0.57 o                         
  -2   8   4          0.02         -0.32         0.83 o                         
  -1   8   4          1.37          0.65         0.77 o                         
   0   8   4         71.87         74.10         4.37 o                         
   1   8   4         11.39          7.24         1.41 o                         
   2   8   4         55.91         51.06         2.92 o                         
  -2   9   4         40.07         41.05         2.39 o                         
  -1   9   4         14.34         16.24         1.61 o                         
  -2  -9   5         33.60         33.02         1.76 o                         
  -1  -9   5          0.05          0.26         0.46 o                         
   0  -9   5         12.33         11.39         1.59 o                         
   1  -9   5          6.99          6.97         1.22 o                         
   2  -9   5         23.68         22.75         1.52 o                         
   3  -9   5         31.17         34.24         2.76 o                         
   4  -9   5          6.96          7.64         1.27 o                         
  -4  -8   5          2.44          1.95         0.71 o                         
  -3  -8   5          4.05          3.93         0.77 o                         
  -2  -8   5         80.26         75.01         5.53 o                         
  -1  -8   5          0.61          0.60         0.60 o                         
   0  -8   5         18.85         16.71         2.12 o                         
   1  -8   5        116.54        120.17         4.49 o                         
   2  -8   5          0.01         -0.49         0.49 o                         
   3  -8   5         17.44         17.41         2.29 o                         
   4  -8   5         15.50         15.92         2.13 o                         
   5  -8   5         17.16         15.94         1.70 o                         
  -5  -7   5          9.62          9.88         0.97 o                         
  -4  -7   5          8.65          6.93         2.05 o                         
  -3  -7   5         32.54         30.78         2.05 o                         
  -2  -7   5         54.11         51.69         3.68 o                         
  -1  -7   5          3.61          3.16         0.86 o                         
   0  -7   5        120.38        129.50         6.34 o                         
   1  -7   5         12.71         15.16         1.28 o                         
   2  -7   5         22.88         22.67         2.23 o                         
   3  -7   5          4.19          4.92         1.03 o                         
   4  -7   5          7.04          8.08         1.71 o                         
   5  -7   5         32.44         34.05         2.95 o                         
   6  -7   5         27.65         26.85         2.56 o                         
  -6  -6   5          0.95          1.02         0.73 o                         
  -5  -6   5         33.16         38.74         3.22 o                         
  -4  -6   5        106.52        111.18         5.63 o                         
  -3  -6   5         37.09         39.03         2.32 o                         
  -2  -6   5        114.78        125.28         6.20 o                         
  -1  -6   5         98.52         96.64         5.53 o                         
   0  -6   5         98.55         86.30         5.25 o                         
   1  -6   5         15.97         15.82         2.36 o                         
   2  -6   5         53.71         61.11         4.38 o                         
   3  -6   5          3.30          3.72         1.29 o                         
   4  -6   5         73.33         77.77         3.44 o                         
   5  -6   5         13.37         16.32         2.36 o                         
   6  -6   5          4.40          3.24         1.27 o                         
   7  -6   5          8.96          6.21         1.39 o                         
  -7  -5   5          0.35          0.03         0.43 o                         
  -6  -5   5          3.22          2.79         1.04 o                         
  -5  -5   5          0.34         -1.02         1.02 o                         
  -4  -5   5         11.21          9.63         1.18 o                         
  -3  -5   5          0.57          0.84         0.60 o                         
  -2  -5   5        295.79        273.73         8.63 o                         
  -1  -5   5         64.14         60.74         4.02 o                         
   0  -5   5          2.83          4.22         1.22 o                         
   1  -5   5        288.19        261.44        10.13 o                         
   2  -5   5          4.83          6.31         1.38 o                         
   3  -5   5          0.43          0.07         0.62 o                         
   4  -5   5        254.39        265.36         6.22 o                         
   5  -5   5         99.34        101.91         2.48 o                         
   6  -5   5         22.74         21.33         1.88 o                         
   7  -5   5          0.28          1.54         0.98 o                         
  -7  -4   5          7.10         10.87         1.10 o                         
  -6  -4   5         31.80         31.23         2.02 o                         
  -5  -4   5          7.95          5.90         1.49 o                         
  -4  -4   5         60.61         60.54         4.38 o                         
  -3  -4   5         86.55         83.27         3.22 o                         
  -2  -4   5          0.03          0.23         0.40 o                         
  -1  -4   5        384.93        328.43         8.29 o                         
   0  -4   5          2.76          5.63         0.98 o                         
   1  -4   5         38.71         35.87         1.90 o                         
   2  -4   5        634.04        705.06         8.64 o                         
   3  -4   5        161.36        174.82         4.51 o                         
   4  -4   5          8.85         12.31         1.70 o                         
   5  -4   5         24.65         28.40         1.42 o                         
   6  -4   5          4.02          4.83         0.76 o                         
   7  -4   5          4.94          7.46         1.08 o                         
   8  -4   5          0.15          0.02         0.45 o                         
  -8  -3   5          0.03          0.55         0.77 o                         
  -7  -3   5          0.63          1.14         1.15 o                         
  -6  -3   5         24.10         22.41         1.12 o                         
  -5  -3   5          0.35         -0.05         0.64 o                         
  -4  -3   5         46.67         38.71         3.21 o                         
  -3  -3   5          3.05          1.58         0.73 o                         
  -2  -3   5        257.12        288.59         5.02 o                         
  -1  -3   5        406.57        358.90         6.64 o                         
   0  -3   5        114.74        129.42         2.58 o                         
   1  -3   5        114.20        140.29         2.36 o                         
   2  -3   5        787.62        822.96         6.83 o                         
   3  -3   5         96.52        105.42         4.19 o                         
   4  -3   5         54.66         57.97         3.35 o                         
   5  -3   5        132.84        142.67         5.58 o                         
   6  -3   5          1.09          1.03         0.37 o                         
   7  -3   5          6.18          5.87         0.95 o                         
   8  -3   5          1.49          1.02         0.53 o                         
  -8  -2   5         25.55         25.01         1.68 o                         
  -7  -2   5          6.12          5.37         0.97 o                         
  -6  -2   5         18.09         27.93         1.63 o                         
  -5  -2   5         40.43         40.93         3.20 o                         
  -4  -2   5        126.84        143.62         5.57 o                         
  -3  -2   5         82.49         76.62         2.59 o                         
  -2  -2   5         11.51         10.04         1.15 o                         
  -1  -2   5        313.57        306.05         6.02 o                         
   0  -2   5        682.45        671.27         8.32 o                         
   1  -2   5         57.87         51.88         1.98 o                         
   2  -2   5         38.15         41.07         1.44 o                         
   3  -2   5        280.93        314.88         6.57 o                         
   4  -2   5         30.13         24.28         2.04 o                         
   5  -2   5         26.68         26.68         2.36 o                         
   6  -2   5          0.48          1.03         0.37 o                         
   7  -2   5          2.94          2.17         0.59 o                         
   8  -2   5          0.35          0.77         0.38 o                         
  -8  -1   5          0.28          0.06         0.46 o                         
  -7  -1   5          0.08         -0.11         0.70 o                         
  -6  -1   5          0.14          0.56         0.67 o                         
  -5  -1   5         27.28         22.40         2.16 o                         
  -4  -1   5        115.34        113.99         4.99 o                         
  -3  -1   5        448.64        443.93        20.36 o                         
  -2  -1   5        294.21        333.32         3.78 o                         
  -1  -1   5       1215.37       1207.54        10.62 o                         
   0  -1   5        724.49        747.23         9.10 o                         
   1  -1   5        279.48        297.28         6.04 o                         
   2  -1   5         35.08         31.38         1.60 o                         
   3  -1   5        636.73        740.23        12.65 o                         
   4  -1   5         17.84         13.75         1.84 o                         
   5  -1   5         14.78         16.09         2.14 o                         
   6  -1   5          1.24          1.73         0.74 o                         
   7  -1   5          0.12          1.18         0.66 o                         
   8  -1   5          5.22          5.16         0.71 o                         
  -9   0   5          3.59          2.54         0.50 o                         
  -8   0   5          3.43          4.45         0.89 o                         
  -7   0   5         15.89         15.90         2.18 o                         
  -6   0   5         59.87         64.05         3.89 o                         
  -5   0   5         30.15         29.29         2.50 o                         
  -4   0   5        652.31        620.46        11.56 o                         
  -3   0   5        154.21        127.36         4.82 o                         
  -2   0   5          4.50          1.86         0.41 o                         
  -1   0   5       1061.88       1099.00        28.09 o                         
   0   0   5        445.43        498.45         7.02 o                         
   1   0   5       1104.87       1180.85        11.75 o                         
   2   0   5        694.00        730.88         7.47 o                         
   3   0   5         40.89         39.16         2.89 o                         
   4   0   5          7.23          5.22         1.31 o                         
   5   0   5         59.73         54.22         3.95 o                         
   6   0   5          0.07          0.29         0.70 o                         
   7   0   5          0.95          0.84         0.90 o                         
   8   0   5          8.73          9.76         0.88 o                         
  -9   1   5          0.32          0.10         0.33 o                         
  -8   1   5          2.25          1.42         0.85 o                         
  -7   1   5         28.00         24.03         2.69 o                         
  -6   1   5        138.43        120.64         5.46 o                         
  -5   1   5         99.78         96.61         4.59 o                         
  -4   1   5        289.87        287.08         7.20 o                         
  -3   1   5       1244.75       1281.25        15.16 o                         
  -2   1   5        676.39        669.39         6.99 o                         
  -1   1   5        291.75        326.93         6.83 o                         
   0   1   5        856.28        765.25        10.76 o                         
   1   1   5        386.43        379.31         4.72 o                         
   2   1   5          0.03          0.17         0.34 o                         
   3   1   5        274.24        261.93         7.58 o                         
   4   1   5         23.33         24.70         2.64 o                         
   5   1   5         15.81         18.41         2.52 o                         
   6   1   5         15.01         13.75         1.40 o                         
   7   1   5          1.04          0.82         0.59 o                         
   8   1   5          0.01         -0.46         0.46 o                         
  -8   2   5         19.43         14.60         1.93 o                         
  -7   2   5         45.03         38.62         2.37 o                         
  -6   2   5        126.82        125.50         3.40 o                         
  -5   2   5        187.96        190.33         6.69 o                         
  -4   2   5          8.41          8.33         1.38 o                         
  -3   2   5        242.49        249.39         4.70 o                         
  -2   2   5         39.36         38.27         1.42 o                         
  -1   2   5          1.60          1.77         0.48 o                         
   0   2   5        278.95        268.30         4.70 o                         
   1   2   5         41.70         38.79         1.46 o                         
   2   2   5         44.85         52.94         3.13 o                         
   3   2   5        218.10        218.29         7.14 o                         
   4   2   5          8.74          8.13         1.69 o                         
   5   2   5          3.38          2.65         0.54 o                         
   6   2   5         43.68         43.22         2.34 o                         
   7   2   5          8.20          6.21         1.24 o                         
  -8   3   5          9.76         10.71         1.14 o                         
  -7   3   5          0.08          0.68         0.42 o                         
  -6   3   5         62.68         63.79         2.52 o                         
  -5   3   5        201.52        214.03         7.47 o                         
  -4   3   5        332.12        316.58         8.53 o                         
  -3   3   5        229.81        213.94         6.44 o                         
  -2   3   5        123.32        103.35         4.10 o                         
  -1   3   5         20.59         20.99         1.93 o                         
   0   3   5         99.74        107.03         4.45 o                         
   1   3   5        199.88        189.78        11.08 o                         
   2   3   5         73.60         68.73         2.90 o                         
   3   3   5         52.34         57.20         3.87 o                         
   4   3   5        238.36        241.14         5.50 o                         
   5   3   5         56.39         52.59         2.54 o                         
   6   3   5         10.66         10.20         1.11 o                         
   7   3   5          8.45          8.15         0.82 o                         
  -8   4   5         15.70         13.41         1.68 o                         
  -7   4   5         26.55         24.85         2.69 o                         
  -6   4   5         42.34         46.48         3.15 o                         
  -5   4   5         31.85         31.28         1.54 o                         
  -4   4   5         58.23         50.18         3.66 o                         
  -3   4   5          0.09          1.52         0.60 o                         
  -2   4   5        321.32        318.73         5.77 o                         
  -1   4   5         30.67         33.46         2.64 o                         
   0   4   5         22.85         19.54         2.16 o                         
   1   4   5        564.84        586.14        11.95 o                         
   2   4   5        120.30        118.61         5.05 o                         
   3   4   5        154.91        159.04         6.54 o                         
   4   4   5          1.01          0.72         0.36 o                         
   5   4   5          1.53         -0.34         0.61 o                         
   6   4   5         16.75         18.18         1.97 o                         
  -7   5   5          2.41          2.56         0.99 o                         
  -6   5   5        111.85        105.43         3.94 o                         
  -5   5   5          3.72          4.09         1.05 o                         
  -4   5   5        122.43        125.95         4.33 o                         
  -3   5   5        113.44        106.98         5.54 o                         
  -2   5   5        118.21        119.93         3.84 o                         
  -1   5   5        335.38        345.03         9.11 o                         
   0   5   5          6.77          4.65         1.32 o                         
   1   5   5         15.40         13.02         2.09 o                         
   2   5   5         17.30         19.09         1.14 o                         
   3   5   5         13.26         11.43         1.22 o                         
   4   5   5          0.36          0.63         0.52 o                         
   5   5   5         19.40         17.21         1.88 o                         
  -7   6   5          3.65          3.57         0.87 o                         
  -6   6   5          2.92          3.87         0.73 o                         
  -5   6   5          9.77          9.35         1.20 o                         
  -4   6   5          6.06          6.83         1.10 o                         
  -3   6   5          1.65          0.18         0.55 o                         
  -2   6   5         12.40          7.95         1.74 o                         
  -1   6   5         86.26         86.74         2.41 o                         
   0   6   5          1.97          2.17         0.39 o                         
   1   6   5        131.89        118.23         2.45 o                         
   2   6   5         90.72         91.68         3.16 o                         
   3   6   5          0.18         -0.23         0.34 o                         
   4   6   5         50.40         47.00         2.83 o                         
  -6   7   5          0.56          0.47         0.54 o                         
  -5   7   5          8.49         10.58         1.10 o                         
  -4   7   5          5.27          3.12         1.13 o                         
  -3   7   5         53.37         57.64         2.81 o                         
  -2   7   5          3.34          2.83         1.20 o                         
  -1   7   5         80.63         65.25         4.06 o                         
   0   7   5         82.94         79.98         3.96 o                         
   1   7   5          0.33         -0.12         0.36 o                         
   2   7   5          7.30          6.61         0.80 o                         
   3   7   5          8.88          9.69         0.85 o                         
  -4   8   5          4.70          4.89         0.71 o                         
  -3   8   5          0.25          0.01         0.38 o                         
  -2   8   5          0.01         -0.54         0.75 o                         
  -1   8   5          9.78          9.81         1.60 o                         
   0   8   5         32.35         29.86         2.63 o                         
   1   8   5          1.35          0.26         0.63 o                         
  -2  -9   6          0.21         -0.30         0.50 o                         
  -1  -9   6         21.82         20.05         1.44 o                         
   0  -9   6         11.78         12.96         1.56 o                         
   1  -9   6          5.65          6.10         1.08 o                         
   2  -9   6         66.40         64.82         3.75 o                         
   3  -9   6          0.25         -0.70         0.70 o                         
  -4  -8   6         11.65         11.27         0.80 o                         
  -3  -8   6         82.96         84.90         3.10 o                         
  -2  -8   6         19.24         19.85         2.17 o                         
  -1  -8   6          0.39          1.08         0.78 o                         
   0  -8   6         25.31         23.73         2.39 o                         
   1  -8   6          8.07          7.32         1.01 o                         
   2  -8   6          0.09         -0.74         0.74 o                         
   3  -8   6          7.67          6.34         1.33 o                         
   4  -8   6          0.01         -0.64         0.68 o                         
   5  -8   6         10.43          9.11         1.00 o                         
  -5  -7   6          1.92          2.11         0.75 o                         
  -4  -7   6         19.39         17.45         1.18 o                         
  -3  -7   6          2.11          0.93         0.48 o                         
  -2  -7   6        174.04        176.86         6.72 o                         
  -1  -7   6          4.36          4.45         0.91 o                         
   0  -7   6        343.00        365.75         7.14 o                         
   1  -7   6         17.45         20.41         1.90 o                         
   2  -7   6         21.52         21.26         1.92 o                         
   3  -7   6        127.20        131.12         4.59 o                         
   4  -7   6         41.96         38.67         3.37 o                         
   5  -7   6         22.95         19.34         2.17 o                         
   6  -7   6          0.23         -0.89         1.05 o                         
  -6  -6   6         32.02         32.61         2.41 o                         
  -5  -6   6          1.69          1.74         0.85 o                         
  -4  -6   6        297.88        277.60         7.92 o                         
  -3  -6   6         42.91         43.21         2.45 o                         
  -2  -6   6        492.62        514.08         8.47 o                         
  -1  -6   6          6.54         10.70         1.99 o                         
   0  -6   6          0.15          1.21         1.03 o                         
   1  -6   6        114.44        102.90         5.75 o                         
   2  -6   6        106.22         84.81         5.13 o                         
   3  -6   6          0.53          0.40         0.63 o                         
   4  -6   6          0.22         -0.17         1.29 o                         
   5  -6   6         22.96         23.55         2.85 o                         
   6  -6   6         13.03          8.87         1.74 o                         
   7  -6   6          3.44          3.98         1.06 o                         
  -7  -5   6         27.79         27.14         1.92 o                         
  -6  -5   6         33.62         36.64         2.84 o                         
  -5  -5   6         91.23        102.74         5.28 o                         
  -4  -5   6         15.26         18.98         1.67 o                         
  -3  -5   6         45.80         47.94         3.24 o                         
  -2  -5   6        194.04        191.71         7.36 o                         
  -1  -5   6          1.10         -0.17         0.79 o                         
   0  -5   6        175.47        141.54         6.19 o                         
   1  -5   6        126.18        116.59         5.63 o                         
   2  -5   6         49.28         55.27         4.89 o                         
   3  -5   6        190.00        188.96         5.23 o                         
   4  -5   6          0.30         -0.61         0.61 o                         
   5  -5   6          0.05         -0.50         0.86 o                         
   6  -5   6         17.32         15.79         2.40 o                         
   7  -5   6         28.01         25.80         1.78 o                         
  -6  -4   6         21.49         19.55         1.58 o                         
  -5  -4   6         12.25         14.13         1.41 o                         
  -4  -4   6        101.09         97.27         5.63 o                         
  -3  -4   6          0.23          0.84         0.54 o                         
  -2  -4   6          8.27          5.84         0.89 o                         
  -1  -4   6         17.89         11.61         1.71 o                         
   0  -4   6         42.14         60.19         3.67 o                         
   1  -4   6          2.39          0.74         0.52 o                         
   2  -4   6         19.85         21.16         2.85 o                         
   3  -4   6         49.78         52.36         2.61 o                         
   4  -4   6          0.73          0.10         0.48 o                         
   5  -4   6         34.97         36.53         1.48 o                         
   6  -4   6        121.79        133.37         4.26 o                         
   7  -4   6         33.91         30.44         2.97 o                         
  -8  -3   6          3.44          4.38         0.99 o                         
  -7  -3   6         11.67         13.09         1.75 o                         
  -6  -3   6          0.05         -0.18         0.77 o                         
  -5  -3   6         34.66         35.78         3.36 o                         
  -4  -3   6        239.76        223.53         7.97 o                         
  -3  -3   6        148.96        138.02         6.69 o                         
  -2  -3   6          5.02          1.11         0.86 o                         
  -1  -3   6        809.33        800.87         6.92 o                         
   0  -3   6         60.96         73.54         2.63 o                         
   1  -3   6        316.85        307.31        12.92 o                         
   2  -3   6         36.94         32.85         1.84 o                         
   3  -3   6          5.90          5.83         0.90 o                         
   4  -3   6        377.36        384.61         6.88 o                         
   5  -3   6        120.95        121.06         4.08 o                         
   6  -3   6         36.73         36.58         1.76 o                         
   7  -3   6         13.65         14.28         1.30 o                         
   8  -3   6          1.86          0.85         0.53 o                         
  -8  -2   6          0.56          0.84         0.52 o                         
  -7  -2   6          9.68          8.37         1.16 o                         
  -6  -2   6         56.60         58.84         2.34 o                         
  -5  -2   6         87.82         94.07         5.01 o                         
  -4  -2   6          1.40          0.81         0.55 o                         
  -3  -2   6        538.65        534.20         7.30 o                         
  -2  -2   6        333.61        341.10         4.38 o                         
  -1  -2   6          1.00          2.16         0.43 o                         
   0  -2   6          6.68          6.70         0.79 o                         
   1  -2   6        130.50        121.93         3.48 o                         
   2  -2   6          3.42          6.71         1.44 o                         
   3  -2   6        478.06        485.56        11.35 o                         
   4  -2   6         12.54         16.56         2.36 o                         
   5  -2   6         72.66         74.34         6.44 o                         
   6  -2   6          0.45          0.34         0.47 o                         
   7  -2   6         15.19         17.55         1.85 o                         
   8  -2   6          2.57          3.19         0.85 o                         
  -8  -1   6          0.02         -0.01         0.43 o                         
  -7  -1   6          0.59         -0.04         0.66 o                         
  -6  -1   6         24.09         23.26         1.81 o                         
  -5  -1   6          3.34          3.53         1.01 o                         
  -4  -1   6        204.00        186.08         6.77 o                         
  -3  -1   6        386.71        354.99         8.57 o                         
  -2  -1   6         77.78         92.86         2.18 o                         
  -1  -1   6        579.14        596.55         5.08 o                         
   0  -1   6       2009.63       2268.26        19.52 o                         
   1  -1   6        718.12        802.22        13.87 o                         
   2  -1   6        215.69        212.84         6.81 o                         
   3  -1   6        468.26        541.39        11.66 o                         
   4  -1   6          1.68          2.18         0.73 o                         
   5  -1   6         37.48         41.83         3.50 o                         
   6  -1   6          0.03         -0.12         0.56 o                         
   7  -1   6          0.32          0.03         0.47 o                         
   8  -1   6          2.14          1.54         0.63 o                         
  -8   0   6          4.71          5.35         0.91 o                         
  -7   0   6          4.28          4.05         1.13 o                         
  -6   0   6          3.07          3.79         0.80 o                         
  -5   0   6        187.05        194.84         6.71 o                         
  -4   0   6         20.51         19.16         2.30 o                         
  -3   0   6        112.69        118.28         4.98 o                         
  -2   0   6       1438.46       1457.37        16.21 o                         
  -1   0   6          1.76          1.08         0.43 o                         
   0   0   6         23.69         39.99         1.72 o                         
   1   0   6       2192.48       2556.91        27.94 o                         
   2   0   6        306.57        298.78         7.77 o                         
   3   0   6         25.12         24.93         2.56 o                         
   4   0   6         34.82         32.38         3.21 o                         
   5   0   6         14.78         15.26         1.45 o                         
   6   0   6         11.12         10.62         1.26 o                         
   7   0   6         22.17         21.71         2.78 o                         
  -8   1   6          7.74          6.84         1.41 o                         
  -7   1   6          9.97          6.54         1.45 o                         
  -6   1   6        133.63        150.48         3.73 o                         
  -5   1   6          2.10          2.75         1.03 o                         
  -4   1   6         31.96         28.25         2.43 o                         
  -3   1   6        170.86        141.02         3.63 o                         
  -2   1   6        502.93        551.83         8.52 o                         
  -1   1   6       1348.02       1543.85        14.94 o                         
   0   1   6        496.56        425.12        43.14 o                         
   1   1   6        159.67        174.76        11.68 o                         
   2   1   6          1.79          2.87         0.92 o                         
   3   1   6         22.22         20.24         2.37 o                         
   4   1   6         59.57         59.94         4.41 o                         
   5   1   6         11.79          9.99         1.02 o                         
   6   1   6          0.47         -0.44         0.44 o                         
   7   1   6          0.24          0.49         0.39 o                         
  -8   2   6         27.20         32.76         2.64 o                         
  -7   2   6          0.07          0.51         0.56 o                         
  -6   2   6          2.15          1.55         0.66 o                         
  -5   2   6          4.63          2.33         0.99 o                         
  -4   2   6         87.51         84.96         4.32 o                         
  -3   2   6          1.21          4.13         0.89 o                         
  -2   2   6         10.72         21.51         1.91 o                         
  -1   2   6         40.94         37.85         2.60 o                         
   0   2   6        523.14        516.19         9.91 o                         
   1   2   6         73.52         79.47         7.46 o                         
   2   2   6        143.48        144.50         5.51 o                         
   3   2   6         72.14         73.24         4.45 o                         
   4   2   6          1.81          1.88         0.96 o                         
   5   2   6         46.11         46.98         2.44 o                         
   6   2   6          1.69          0.60         0.47 o                         
   7   2   6          0.79          0.48         0.39 o                         
  -8   3   6          0.01          0.09         0.75 o                         
  -7   3   6          3.83          2.70         1.20 o                         
  -6   3   6          3.69          2.41         1.00 o                         
  -5   3   6         95.91         97.03         5.21 o                         
  -4   3   6        258.04        250.53         7.84 o                         
  -3   3   6        199.77        199.34         4.44 o                         
  -2   3   6        668.61        687.25        11.48 o                         
  -1   3   6         31.81         38.19         2.85 o                         
   0   3   6          8.96         10.14         1.61 o                         
   1   3   6        127.19        114.02         5.18 o                         
   2   3   6         38.56         43.88         3.22 o                         
   3   3   6         37.19         37.20         3.28 o                         
   4   3   6         48.36         51.39         2.29 o                         
   5   3   6          2.19          1.95         0.94 o                         
   6   3   6          0.26          0.34         0.39 o                         
  -8   4   6          1.43          1.36         0.64 o                         
  -7   4   6         12.46         14.91         2.07 o                         
  -6   4   6         49.08         51.62         2.81 o                         
  -5   4   6         23.90         25.98         1.44 o                         
  -4   4   6         34.24         28.22         2.88 o                         
  -3   4   6        154.68        146.78         6.29 o                         
  -2   4   6        429.19        445.70         9.94 o                         
  -1   4   6          3.60          4.31         1.19 o                         
   0   4   6        121.80        115.55         5.50 o                         
   1   4   6         66.47         69.68         4.48 o                         
   2   4   6        248.38        248.19         8.20 o                         
   3   4   6         36.56         37.63         1.87 o                         
   4   4   6         17.45         19.11         1.63 o                         
   5   4   6          0.03         -0.01         0.51 o                         
   6   4   6          3.69          4.77         1.01 o                         
  -7   5   6          1.09          2.31         0.84 o                         
  -6   5   6          8.20          7.32         1.20 o                         
  -5   5   6        221.90        227.75         5.81 o                         
  -4   5   6        241.22        245.91         6.09 o                         
  -3   5   6         11.69         13.20         2.14 o                         
  -2   5   6          0.53          0.05         0.67 o                         
  -1   5   6        107.22        115.00         5.55 o                         
   0   5   6         94.67        104.33         3.10 o                         
   1   5   6          1.16          1.56         0.41 o                         
   2   5   6         13.55         16.63         1.07 o                         
   3   5   6         19.48         16.77         1.51 o                         
   4   5   6          1.24          1.49         0.53 o                         
   5   5   6          5.08          5.31         1.03 o                         
  -6   6   6         10.25         10.32         1.41 o                         
  -5   6   6         24.99         26.02         3.15 o                         
  -4   6   6         91.79        104.71         3.81 o                         
  -3   6   6          0.38          0.46         0.68 o                         
  -2   6   6          4.33          3.95         0.82 o                         
  -1   6   6         58.35         54.93         2.89 o                         
   0   6   6          2.35          2.33         0.57 o                         
   1   6   6         49.80         45.99         1.87 o                         
   2   6   6         19.94         18.76         1.41 o                         
   3   6   6         20.05         19.27         1.35 o                         
   4   6   6         52.42         52.52         2.69 o                         
  -5   7   6          6.31          7.60         0.90 o                         
  -4   7   6          2.36          3.83         0.76 o                         
  -3   7   6         17.46         18.09         1.55 o                         
  -2   7   6          0.49         -0.89         0.89 o                         
  -1   7   6          0.18          0.33         0.41 o                         
   0   7   6         10.84         12.39         1.18 o                         
   1   7   6          0.05         -0.65         0.65 o                         
   2   7   6         21.20         19.27         1.19 o                         
   3   7   6          0.02          0.20         0.45 o                         
  -3   8   6         35.09         35.59         2.08 o                         
  -2   8   6          2.92          3.49         1.01 o                         
  -1   8   6         23.67         22.01         2.10 o                         
   0   8   6          3.77          5.29         1.05 o                         
  -2  -9   7          0.19          0.06         0.34 o                         
  -1  -9   7         24.69         24.54         1.47 o                         
   0  -9   7          8.32          8.57         1.22 o                         
   1  -9   7         18.94         17.14         1.91 o                         
   2  -9   7         11.91         12.54         1.64 o                         
   3  -9   7          4.00          3.73         0.93 o                         
  -4  -8   7          1.31          0.13         0.48 o                         
  -3  -8   7         70.55         71.21         2.16 o                         
  -2  -8   7         19.63         16.84         1.97 o                         
  -1  -8   7          0.05          0.23         0.58 o                         
   0  -8   7         13.69         13.79         1.37 o                         
   1  -8   7          2.28          2.60         1.07 o                         
   2  -8   7          0.00         -0.17         0.92 o                         
   3  -8   7          0.26          1.13         0.76 o                         
   4  -8   7          2.22          1.59         0.65 o                         
  -5  -7   7          5.62          8.15         1.29 o                         
  -4  -7   7         16.62         16.58         1.38 o                         
  -3  -7   7         94.41         85.07         3.17 o                         
  -2  -7   7         27.51         27.34         2.67 o                         
  -1  -7   7         42.85         44.19         3.29 o                         
   0  -7   7        146.40        139.47         3.68 o                         
   1  -7   7         63.37         64.39         4.62 o                         
   2  -7   7         65.65         65.30         4.61 o                         
   3  -7   7         30.54         30.92         2.75 o                         
   4  -7   7          1.11          0.47         0.54 o                         
   5  -7   7          3.81          5.00         1.36 o                         
   6  -7   7          1.94          1.42         0.76 o                         
  -6  -6   7         52.77         51.54         2.84 o                         
  -5  -6   7         58.56         62.01         2.52 o                         
  -4  -6   7         16.63         12.89         1.77 o                         
  -3  -6   7         10.86          6.63         1.01 o                         
  -2  -6   7        114.06        106.24         3.90 o                         
  -1  -6   7         14.17         13.19         1.17 o                         
   0  -6   7          0.96          2.77         1.24 o                         
   1  -6   7         22.06         24.03         2.76 o                         
   2  -6   7         56.88         56.29         3.20 o                         
   3  -6   7          4.87          4.62         0.86 o                         
   4  -6   7          0.45          0.73         0.88 o                         
   5  -6   7          7.98          7.16         1.52 o                         
   6  -6   7          4.69          4.68         0.87 o                         
  -6  -5   7         17.70         24.42         2.25 o                         
  -5  -5   7        183.28        160.52         5.86 o                         
  -4  -5   7          3.50          3.52         0.79 o                         
  -3  -5   7         39.94         48.03         2.14 o                         
  -2  -5   7        178.81        178.73         7.32 o                         
  -1  -5   7          0.38          0.81         0.81 o                         
   0  -5   7        226.19        216.79         7.84 o                         
   1  -5   7        113.15        112.09         5.54 o                         
   2  -5   7          1.68          1.35         0.66 o                         
   3  -5   7         92.40         95.64         3.84 o                         
   4  -5   7         10.11         10.33         1.13 o                         
   5  -5   7          2.33          1.97         1.07 o                         
   6  -5   7          0.11         -0.13         0.54 o                         
   7  -5   7          4.76          4.09         1.07 o                         
  -7  -4   7         77.02         90.13         4.11 o                         
  -6  -4   7         12.43         10.35         2.04 o                         
  -5  -4   7          7.10          9.14         1.13 o                         
  -4  -4   7         58.77         54.37         2.77 o                         
  -3  -4   7         58.47         61.53         2.98 o                         
  -2  -4   7          0.77         -0.52         0.52 o                         
  -1  -4   7          0.83          0.70         0.76 o                         
   0  -4   7        123.12        116.02         3.76 o                         
   1  -4   7          0.27          1.32         0.80 o                         
   2  -4   7          2.60          2.06         0.66 o                         
   3  -4   7         51.93         57.91         2.87 o                         
   4  -4   7         12.81         11.62         1.29 o                         
   5  -4   7         15.07         14.19         1.52 o                         
   6  -4   7         28.66         29.40         3.21 o                         
   7  -4   7          6.09          4.98         1.25 o                         
  -7  -3   7         13.84         13.19         1.83 o                         
  -6  -3   7         10.24         10.17         1.76 o                         
  -5  -3   7        188.93        203.45         5.19 o                         
  -4  -3   7        170.04        141.97         6.57 o                         
  -3  -3   7        130.04        122.55         5.41 o                         
  -2  -3   7        205.69        198.44         4.75 o                         
  -1  -3   7        256.67        254.92         6.31 o                         
   0  -3   7          0.40          0.21         0.46 o                         
   1  -3   7        380.09        374.46         9.74 o                         
   2  -3   7         40.35         38.36         3.35 o                         
   3  -3   7         88.73         99.80         5.69 o                         
   4  -3   7        216.95        231.64         8.95 o                         
   5  -3   7          3.38          2.47         0.61 o                         
   6  -3   7          0.23         -0.22         0.43 o                         
   7  -3   7         10.76          9.13         1.03 o                         
  -8  -2   7          7.09          8.39         0.93 o                         
  -7  -2   7         34.30         38.94         2.65 o                         
  -6  -2   7         23.25         20.39         2.53 o                         
  -5  -2   7         24.15         16.62         2.27 o                         
  -4  -2   7          0.20          0.72         0.51 o                         
  -3  -2   7         64.96         57.09         3.83 o                         
  -2  -2   7        209.96        200.04         4.54 o                         
  -1  -2   7         45.40         46.43         2.12 o                         
   0  -2   7         30.23         25.53         2.45 o                         
   1  -2   7        772.18        718.36        13.05 o                         
   2  -2   7        114.08        129.84         5.88 o                         
   3  -2   7         35.45         19.27         2.48 o                         
   4  -2   7        181.33        207.72         8.29 o                         
   5  -2   7         79.36         77.41         2.42 o                         
   6  -2   7         11.90         12.20         1.34 o                         
   7  -2   7          1.74          1.55         0.52 o                         
  -8  -1   7          4.12          4.57         0.80 o                         
  -7  -1   7          0.43          1.49         0.57 o                         
  -6  -1   7         27.20         20.58         1.74 o                         
  -5  -1   7         21.52         22.35         2.39 o                         
  -4  -1   7        252.45        238.75         8.14 o                         
  -3  -1   7         48.22         38.26         3.13 o                         
  -2  -1   7         96.03        103.53         4.73 o                         
  -1  -1   7        839.10        826.21        13.07 o                         
   0  -1   7         11.63         12.28         1.74 o                         
   1  -1   7         12.64          8.61         1.49 o                         
   2  -1   7       1032.18       1162.46        16.98 o                         
   3  -1   7         39.86         47.41         3.76 o                         
   4  -1   7          0.51          0.00         0.69 o                         
   5  -1   7          4.50          4.85         0.93 o                         
   6  -1   7         24.61         24.00         2.31 o                         
   7  -1   7          2.42          2.39         0.61 o                         
  -8   0   7          0.06         -0.01         0.53 o                         
  -7   0   7         19.97         17.90         2.25 o                         
  -6   0   7          4.16          5.23         0.94 o                         
  -5   0   7          7.40          6.30         1.37 o                         
  -4   0   7         12.61          8.70         1.64 o                         
  -3   0   7         38.96         45.44         3.34 o                         
  -2   0   7          6.73          5.34         1.27 o                         
  -1   0   7        358.70        366.32         6.00 o                         
   0   0   7        547.68        664.70        11.41 o                         
   1   0   7        220.42        205.96         6.59 o                         
   2   0   7        281.48        239.48         7.37 o                         
   3   0   7         55.99         53.57         4.00 o                         
   4   0   7        188.89        176.61         7.66 o                         
   5   0   7         48.65         47.43         2.10 o                         
   6   0   7          2.93          3.33         0.76 o                         
   7   0   7         11.02         12.24         1.08 o                         
  -8   1   7          8.36          8.03         1.39 o                         
  -7   1   7          0.02         -0.56         1.08 o                         
  -6   1   7         69.73         77.76         2.71 o                         
  -5   1   7          9.95          7.03         1.49 o                         
  -4   1   7          9.74         10.62         1.29 o                         
  -3   1   7        520.98        499.02        18.53 o                         
  -2   1   7          8.69         12.79         1.77 o                         
  -1   1   7        342.16        358.90         8.37 o                         
   0   1   7        424.81        398.21         8.88 o                         
   1   1   7          3.56          6.11         1.11 o                         
   2   1   7         56.82         51.97         3.47 o                         
   3   1   7         26.64         18.94         2.46 o                         
   4   1   7        103.94        101.52         2.66 o                         
   5   1   7         15.84         13.32         1.34 o                         
   6   1   7          0.25          0.27         0.46 o                         
   7   1   7          3.88          4.17         0.64 o                         
  -8   2   7          9.50         10.46         1.00 o                         
  -7   2   7          0.39          0.47         0.78 o                         
  -6   2   7          0.49          0.29         0.86 o                         
  -5   2   7         48.34         51.85         2.75 o                         
  -4   2   7          2.30          2.43         1.00 o                         
  -3   2   7          0.19          0.67         0.50 o                         
  -2   2   7          1.04          1.32         0.70 o                         
  -1   2   7        213.09        178.17         6.13 o                         
   0   2   7        388.35        336.97         8.87 o                         
   1   2   7        166.51        158.68         5.96 o                         
   2   2   7        576.77        559.74        11.66 o                         
   3   2   7          1.60          0.08         0.84 o                         
   4   2   7         42.69         45.41         2.21 o                         
   5   2   7         59.82         59.97         2.64 o                         
   6   2   7          8.99          8.61         0.99 o                         
  -8   3   7          1.69          1.82         0.77 o                         
  -7   3   7          0.25         -0.45         0.78 o                         
  -6   3   7          2.05          1.94         0.71 o                         
  -5   3   7         18.07         17.35         1.35 o                         
  -4   3   7         39.54         38.51         3.22 o                         
  -3   3   7        153.71        147.15         5.63 o                         
  -2   3   7        721.79        716.82        12.67 o                         
  -1   3   7        447.51        443.19        10.33 o                         
   0   3   7        236.70        209.04         7.44 o                         
   1   3   7          9.46          7.29         1.59 o                         
   2   3   7        845.15        901.35        14.99 o                         
   3   3   7         76.47         75.00         2.34 o                         
   4   3   7          0.72          0.34         0.38 o                         
   5   3   7          3.54          3.73         1.15 o                         
   6   3   7          0.04          0.15         0.65 o                         
  -7   4   7          0.11          0.43         0.79 o                         
  -6   4   7          1.42          1.01         0.81 o                         
  -5   4   7          2.06          1.55         0.73 o                         
  -4   4   7        159.55        158.12         4.87 o                         
  -3   4   7         80.85         80.86         3.22 o                         
  -2   4   7         23.34         22.34         2.41 o                         
  -1   4   7        265.07        266.76         8.46 o                         
   0   4   7       1912.62       1714.62        22.50 o                         
   1   4   7          1.27          0.84         0.53 o                         
   2   4   7         46.23         45.47         2.43 o                         
   3   4   7         38.31         40.20         1.90 o                         
   4   4   7          1.69          1.28         0.54 o                         
   5   4   7          5.48          4.91         1.12 o                         
  -7   5   7         13.29         16.31         1.16 o                         
  -6   5   7         23.66         24.19         1.75 o                         
  -5   5   7          9.65         11.16         1.97 o                         
  -4   5   7         41.22         37.03         3.41 o                         
  -3   5   7        192.70        198.99         7.87 o                         
  -2   5   7        675.62        712.90         8.08 o                         
  -1   5   7          1.43          2.25         0.62 o                         
   0   5   7          0.38          0.76         0.43 o                         
   1   5   7          1.39          1.17         0.55 o                         
   2   5   7          7.46          4.96         0.75 o                         
   3   5   7         38.59         32.20         3.32 o                         
   4   5   7          0.85          1.43         1.11 o                         
  -6   6   7          1.35          2.02         0.75 o                         
  -5   6   7         12.25         10.83         1.16 o                         
  -4   6   7         12.87         14.42         4.11 o                         
  -3   6   7         44.73         38.23         2.33 o                         
  -2   6   7        105.08        106.67        10.21 o                         
  -1   6   7         33.52         37.44         2.28 o                         
   0   6   7         47.75         45.31         1.76 o                         
   1   6   7        124.93        123.64         2.91 o                         
   2   6   7          0.02         -0.30         0.34 o                         
   3   6   7         10.35          8.58         1.45 o                         
  -4   7   7         39.25         41.59         2.94 o                         
  -3   7   7          2.50          3.09         1.04 o                         
  -2   7   7          1.43          2.83         1.00 o                         
  -1   7   7          5.05          6.39         1.39 o                         
   0   7   7         12.27          8.81         1.18 o                         
   1   7   7          6.00          5.35         0.95 o                         
   2   7   7          3.78          3.93         0.73 o                         
  -1  -9   8         84.21         88.84         3.15 o                         
   0  -9   8          0.27          0.74         0.44 o                         
   1  -9   8        122.84        119.03         4.53 o                         
   2  -9   8          4.86          5.14         1.03 o                         
  -3  -8   8         47.59         47.34         2.48 o                         
  -2  -8   8          3.37          1.93         0.75 o                         
  -1  -8   8         70.75         79.59         3.85 o                         
   0  -8   8          4.41          3.85         1.53 o                         
   1  -8   8         81.37         77.76         4.56 o                         
   2  -8   8          3.36          2.53         1.02 o                         
   3  -8   8          2.56          1.43         0.80 o                         
   4  -8   8         27.06         22.18         1.85 o                         
  -5  -7   8          3.86          2.85         0.79 o                         
  -4  -7   8          4.13          1.32         0.73 o                         
  -3  -7   8         40.75         34.99         2.80 o                         
  -2  -7   8         68.00         65.31         3.86 o                         
  -1  -7   8        415.66        409.02        10.80 o                         
   0  -7   8         76.33         67.26         4.61 o                         
   1  -7   8          5.38          3.43         1.14 o                         
   2  -7   8        230.27        224.89         8.21 o                         
   3  -7   8          2.68          0.70         1.16 o                         
   4  -7   8         25.25         23.19         1.75 o                         
   5  -7   8          1.38          2.39         0.97 o                         
  -5  -6   8        109.50        102.53         2.60 o                         
  -4  -6   8         15.08          7.73         1.36 o                         
  -3  -6   8        202.47        201.83         6.96 o                         
  -2  -6   8          1.13          0.88         0.55 o                         
  -1  -6   8        173.25        161.77         3.95 o                         
   0  -6   8         64.96         59.50         3.35 o                         
   1  -6   8         87.77         78.60         3.55 o                         
   2  -6   8         18.29         21.00         2.70 o                         
   3  -6   8          0.01          1.77         0.75 o                         
   4  -6   8         29.82         29.08         3.15 o                         
   5  -6   8          3.13          3.48         0.85 o                         
   6  -6   8          0.02         -0.44         0.45 o                         
  -6  -5   8          3.32          5.69         0.81 o                         
  -5  -5   8          0.13         -0.23         0.46 o                         
  -4  -5   8        158.00        152.64         5.99 o                         
  -3  -5   8        428.99        431.53         6.92 o                         
  -2  -5   8         50.60         47.10         3.82 o                         
  -1  -5   8        205.00        213.18         8.06 o                         
   0  -5   8        172.08        172.34         7.12 o                         
   2  -5   8         27.80         28.90         3.13 o                         
   3  -5   8          4.28          4.22         0.95 o                         
   4  -5   8          0.01         -0.58         0.81 o                         
   5  -5   8          6.55          7.96         1.26 o                         
   6  -5   8          5.26          5.41         0.94 o                         
  -7  -4   8         10.97         10.78         1.45 o                         
  -6  -4   8         65.00         66.41         4.09 o                         
  -5  -4   8        102.78        106.37         4.95 o                         
  -4  -4   8         20.70         17.53         1.61 o                         
  -3  -4   8          2.74          2.54         0.81 o                         
  -2  -4   8          4.02          2.16         1.05 o                         
  -1  -4   8        192.18        212.47         7.45 o                         
   0  -4   8        238.57        228.27         5.67 o                         
   1  -4   8         88.04         82.68         5.09 o                         
   2  -4   8        103.81        106.46         5.95 o                         
   3  -4   8         49.04         49.43         4.20 o                         
   4  -4   8         45.27         49.01         2.05 o                         
   5  -4   8        152.38        158.46         5.00 o                         
   6  -4   8         26.17         17.57         2.42 o                         
  -7  -3   8          0.27          0.74         0.69 o                         
  -6  -3   8         11.93          9.79         1.75 o                         
  -5  -3   8         80.33         84.33         3.40 o                         
  -4  -3   8        223.98        193.01         7.85 o                         
  -3  -3   8        140.09        161.56         6.47 o                         
  -2  -3   8        679.66        643.23         9.08 o                         
  -1  -3   8        172.03        149.07         4.27 o                         
   0  -3   8        293.93        293.66         8.98 o                         
   1  -3   8        100.35         91.96         5.21 o                         
   2  -3   8        258.40        260.97         9.12 o                         
   3  -3   8        252.99        259.80         9.40 o                         
   4  -3   8        108.36        109.02         3.42 o                         
   5  -3   8          0.47          0.18         0.50 o                         
   6  -3   8          6.17          4.52         0.99 o                         
   7  -3   8          0.56          1.16         0.34 o                         
  -8  -2   8         11.68         10.45         1.28 o                         
  -7  -2   8         34.58         43.40         3.25 o                         
  -6  -2   8         40.40         36.86         3.21 o                         
  -5  -2   8         36.43         33.79         2.16 o                         
  -4  -2   8         37.65         34.29         3.31 o                         
  -3  -2   8          0.29          0.34         0.72 o                         
  -2  -2   8         33.60         31.38         1.98 o                         
  -1  -2   8         33.22         36.39         3.15 o                         
   0  -2   8        776.05        753.32        14.04 o                         
   1  -2   8          0.38          0.63         0.96 o                         
   2  -2   8        301.74        320.12         9.83 o                         
   3  -2   8        102.69        112.55         6.12 o                         
   4  -2   8          4.10          3.88         0.62 o                         
   5  -2   8          3.36          1.85         0.70 o                         
   6  -2   8         20.35         21.16         1.34 o                         
   7  -2   8          1.99          1.87         0.64 o                         
  -8  -1   8          1.34          1.09         0.44 o                         
  -7  -1   8        133.56        168.17         9.45 o                         
  -6  -1   8         41.83         38.11         3.33 o                         
  -5  -1   8          3.18          2.41         0.76 o                         
  -4  -1   8          1.05          0.22         0.78 o                         
  -3  -1   8        125.02        118.96         5.78 o                         
  -2  -1   8        315.24        320.43         9.11 o                         
  -1  -1   8         69.00         64.83         4.03 o                         
   0  -1   8         66.99         71.52         4.26 o                         
   1  -1   8        274.50        296.88         8.84 o                         
   2  -1   8         14.97         11.86         1.92 o                         
   3  -1   8          0.19          0.00         0.50 o                         
   4  -1   8         25.50         24.37         1.57 o                         
   5  -1   8          7.42          7.11         0.73 o                         
   6  -1   8         10.52         12.30         1.24 o                         
   7  -1   8          0.05          0.12         0.42 o                         
  -8   0   8         11.74         11.79         1.06 o                         
  -7   0   8         21.70         23.99         2.49 o                         
  -6   0   8         15.61         15.13         1.99 o                         
  -5   0   8          0.01          0.28         0.39 o                         
  -4   0   8         12.46          8.79         1.78 o                         
  -3   0   8         27.60         29.17         2.91 o                         
  -2   0   8        130.89        123.87         5.61 o                         
  -1   0   8         42.18         60.82         3.82 o                         
   0   0   8         14.35         13.88         1.89 o                         
   1   0   8         56.49         44.07         3.33 o                         
   2   0   8         38.18         34.83         3.06 o                         
   3   0   8        124.86        116.81         6.15 o                         
   4   0   8        186.63        185.08         4.22 o                         
   5   0   8          7.30          8.98         0.92 o                         
   6   0   8         37.82         37.46         1.97 o                         
   7   0   8          7.93          5.47         0.65 o                         
  -8   1   8          9.94          9.09         1.28 o                         
  -7   1   8         11.36         14.65         1.36 o                         
  -6   1   8         20.01         21.77         2.66 o                         
  -5   1   8         76.56         74.93         2.76 o                         
  -4   1   8         84.49         78.55         3.30 o                         
  -3   1   8          0.77          5.05         2.85 o                         
  -2   1   8          9.90          5.96         1.29 o                         
  -1   1   8         15.44         11.00         1.76 o                         
   0   1   8         74.25         78.45         4.22 o                         
   2   1   8        191.53        180.25         6.92 o                         
   3   1   8          2.77          3.17         1.27 o                         
   4   1   8          0.67         -0.33         0.60 o                         
   5   1   8         88.62         86.31         2.71 o                         
   6   1   8         66.37         72.05         3.59 o                         
  -7   2   8          6.06          5.29         1.23 o                         
  -6   2   8          0.94          0.97         0.87 o                         
  -5   2   8         17.49         19.95         3.05 o                         
  -4   2   8         18.99         26.16         1.82 o                         
  -3   2   8         58.92         58.97         3.66 o                         
  -2   2   8          9.77          8.11         1.50 o                         
  -1   2   8         97.07         82.80         4.56 o                         
   0   2   8          0.19          1.21         0.91 o                         
   1   2   8         10.42         10.82         1.77 o                         
   2   2   8        186.59        206.15         7.37 o                         
   3   2   8        352.29        323.06        11.26 o                         
   4   2   8        254.92        251.18        11.09 o                         
   5   2   8          0.12          0.32         0.63 o                         
   6   2   8         38.25         41.82         2.65 o                         
  -7   3   8          6.34          5.87         1.29 o                         
  -6   3   8          4.80          6.17         1.03 o                         
  -5   3   8         22.45         20.41         1.79 o                         
  -4   3   8          9.64          9.94         1.93 o                         
  -3   3   8         55.54         54.34         3.68 o                         
  -2   3   8         10.78         10.24         1.75 o                         
  -1   3   8          2.33          2.65         1.07 o                         
   0   3   8        206.59        190.82         7.52 o                         
   1   3   8        250.92        249.71         8.63 o                         
   2   3   8        118.57        120.56         4.29 o                         
   3   3   8         63.93         61.85         3.30 o                         
   4   3   8        182.12        188.90         6.54 o                         
   5   3   8         15.19         17.86         1.92 o                         
  -7   4   8          1.05          2.03         0.79 o                         
  -6   4   8          1.96          1.72         0.83 o                         
  -5   4   8          0.39          0.14         0.57 o                         
  -3   4   8         55.47         57.25         3.78 o                         
  -2   4   8          2.73          2.32         0.72 o                         
  -1   4   8         20.69         25.69         3.22 o                         
   0   4   8          4.69          5.65         0.79 o                         
   1   4   8        271.62        262.04         8.31 o                         
   2   4   8        250.55        251.26         5.07 o                         
   3   4   8         86.71         85.32         2.81 o                         
   4   4   8          5.35          5.21         0.80 o                         
   5   4   8          5.48          4.51         0.86 o                         
  -6   5   8          3.56          3.32         0.54 o                         
  -5   5   8          6.25          6.44         1.52 o                         
  -4   5   8          1.90          1.17         0.60 o                         
  -3   5   8         12.26         12.35         1.39 o                         
  -2   5   8          2.51          3.37         0.83 o                         
  -1   5   8         78.55         88.25         4.98 o                         
   0   5   8         14.24         11.59         1.23 o                         
   1   5   8         18.51         18.51         1.59 o                         
   2   5   8          9.96          7.58         1.87 o                         
   3   5   8          3.81          2.51         0.58 o                         
   4   5   8          7.00          5.29         0.65 o                         
  -5   6   8         14.29         14.71         1.22 o                         
  -4   6   8          9.98          9.48         1.10 o                         
  -3   6   8          1.26          1.11         0.57 o                         
  -2   6   8         43.67         49.46         2.43 o                         
  -1   6   8         16.30         17.31         2.08 o                         
   0   6   8         44.27         42.60         2.07 o                         
   1   6   8         33.23         34.78         1.62 o                         
   2   6   8          3.73          2.97         0.54 o                         
  -3   7   8          7.32          9.15         1.34 o                         
  -2   7   8          0.87          1.25         0.69 o                         
   0   7   8         24.49         23.83         1.61 o                         
  -3  -8   9         17.57         16.07         1.46 o                         
  -2  -8   9          1.51          1.59         0.46 o                         
  -1  -8   9         10.31          9.33         1.29 o                         
   0  -8   9         21.18         14.84         1.98 o                         
   1  -8   9          0.25         -0.42         0.66 o                         
   2  -8   9         49.17         44.29         3.11 o                         
   3  -8   9         67.76         65.32         3.38 o                         
  -4  -7   9         34.18         36.72         1.77 o                         
  -3  -7   9         10.82          7.87         1.30 o                         
  -2  -7   9          1.35          0.34         0.53 o                         
  -1  -7   9         55.39         53.39         2.54 o                         
   0  -7   9        226.10        210.04         7.90 o                         
   1  -7   9        102.71        114.88         5.79 o                         
   2  -7   9         50.79         45.18         2.57 o                         
   3  -7   9          0.00         -0.01         0.74 o                         
   4  -7   9          3.27          2.95         1.07 o                         
  -5  -6   9          6.86          3.63         0.54 o                         
  -4  -6   9         19.35         16.21         1.86 o                         
  -3  -6   9         15.89         16.77         2.01 o                         
  -2  -6   9         64.75         51.67         2.80 o                         
  -1  -6   9         23.77         20.33         2.66 o                         
   0  -6   9          1.72          2.89         1.20 o                         
   1  -6   9         96.43         99.83         4.13 o                         
   2  -6   9         45.40         48.04         2.84 o                         
   3  -6   9         21.46         21.12         1.82 o                         
   4  -6   9         23.87         25.98         2.94 o                         
   5  -6   9         13.50         12.57         1.27 o                         
  -6  -5   9         23.32         24.09         2.11 o                         
  -5  -5   9          2.69          1.19         0.73 o                         
  -4  -5   9          4.25          6.74         1.36 o                         
  -3  -5   9        295.77        276.54         6.08 o                         
  -2  -5   9        133.06        127.35         3.45 o                         
  -1  -5   9        221.55        238.72         6.13 o                         
   0  -5   9        195.16        196.72         4.63 o                         
   1  -5   9          0.21          0.68         0.52 o                         
   2  -5   9         13.36         12.79         1.24 o                         
   3  -5   9          4.44          3.08         1.37 o                         
   4  -5   9          0.36         -0.73         0.73 o                         
   5  -5   9          6.26          4.68         0.96 o                         
   6  -5   9          3.85          4.14         1.09 o                         
  -6  -4   9          1.53          2.54         0.89 o                         
  -5  -4   9        107.32        103.22         4.80 o                         
  -4  -4   9         41.31         33.12         2.85 o                         
  -3  -4   9         21.34         27.12         1.63 o                         
  -2  -4   9          0.67          0.58         0.82 o                         
  -1  -4   9        358.15        366.93         7.32 o                         
   0  -4   9        291.73        289.13         9.67 o                         
   1  -4   9         43.53         44.06         3.93 o                         
   2  -4   9         20.68         19.46         1.98 o                         
   3  -4   9        218.41        229.14         5.29 o                         
   4  -4   9         17.39         19.89         1.93 o                         
   5  -4   9         37.33         32.60         3.34 o                         
   6  -4   9          0.73          1.55         0.99 o                         
  -7  -3   9          7.46          5.34         1.09 o                         
  -6  -3   9          1.61          0.33         0.71 o                         
  -5  -3   9          0.60         -0.74         0.74 o                         
  -4  -3   9        146.39        134.36         3.59 o                         
  -3  -3   9        648.74        664.72        14.64 o                         
  -2  -3   9        836.87        784.83        10.53 o                         
  -1  -3   9          0.19          0.86         0.79 o                         
   0  -3   9          5.51          3.46         1.28 o                         
   1  -3   9        414.52        395.04        11.41 o                         
   2  -3   9         15.60         12.98         2.34 o                         
   3  -3   9         66.71         67.71         2.41 o                         
   4  -3   9         59.19         63.39         3.18 o                         
   5  -3   9          5.40          5.43         0.99 o                         
   6  -3   9          0.00         -0.51         0.51 o                         
  -7  -2   9          6.52          7.99         1.39 o                         
  -6  -2   9         80.98         66.26         4.23 o                         
  -5  -2   9        159.48        171.10         5.08 o                         
  -4  -2   9        149.50        132.83         3.61 o                         
  -3  -2   9        477.51        496.62        12.61 o                         
  -2  -2   9        488.00        449.24        11.75 o                         
  -1  -2   9         63.61         50.28         3.95 o                         
   0  -2   9        325.22        319.96         9.88 o                         
   1  -2   9          5.47          5.47         1.58 o                         
   2  -2   9        199.93        208.30         8.34 o                         
   3  -2   9         61.68         65.54         2.24 o                         
   4  -2   9          6.20          6.32         0.77 o                         
   5  -2   9         17.34         19.24         1.68 o                         
   6  -2   9          6.93          6.00         0.91 o                         
  -7  -1   9         23.56         27.24         2.44 o                         
  -6  -1   9          0.37          1.02         0.69 o                         
  -5  -1   9        481.73        514.01         7.69 o                         
  -4  -1   9        437.03        393.08         8.05 o                         
  -3  -1   9          7.59          8.49         1.81 o                         
  -2  -1   9         95.92         95.51         5.40 o                         
  -1  -1   9         39.28         32.89         3.14 o                         
   0  -1   9          7.32          8.39         1.70 o                         
   1  -1   9         16.13         14.01         2.15 o                         
   2  -1   9          9.06         10.71         1.95 o                         
   3  -1   9          0.32          0.45         0.39 o                         
   4  -1   9         16.99         19.22         2.53 o                         
   5  -1   9          0.93          1.70         0.46 o                         
   6  -1   9          1.16          1.10         0.45 o                         
  -7   0   9         64.71         72.16         3.83 o                         
  -6   0   9         46.77         43.51         3.54 o                         
  -5   0   9         61.17         67.18         3.19 o                         
  -4   0   9         59.95         55.38         2.38 o                         
  -3   0   9         10.47         10.71         1.92 o                         
  -2   0   9        653.22        630.15        13.62 o                         
  -1   0   9         78.11         64.59         4.31 o                         
   0   0   9        149.88        166.37         4.51 o                         
   2   0   9          7.73         10.59         1.86 o                         
   3   0   9          9.74         10.35         0.98 o                         
   4   0   9         36.64         34.03         2.15 o                         
   5   0   9         10.62          8.32         1.04 o                         
   6   0   9         41.12         43.58         1.87 o                         
  -7   1   9         37.21         44.04         3.12 o                         
  -6   1   9         49.09         45.35         3.68 o                         
  -5   1   9          4.97          3.95         1.48 o                         
  -4   1   9        320.87        315.96         5.66 o                         
  -3   1   9         24.94         18.18         2.45 o                         
  -2   1   9         29.71         31.44         3.06 o                         
  -1   1   9         33.92         26.71         2.66 o                         
   0   1   9         41.69         45.61         3.40 o                         
   2   1   9         11.79         11.67         1.13 o                         
   3   1   9        133.83        119.67         5.09 o                         
   4   1   9         25.39         18.05         2.57 o                         
   5   1   9         19.65         19.74         1.20 o                         
   6   1   9          0.06          0.52         0.34 o                         
  -7   2   9          6.33          8.63         1.50 o                         
  -6   2   9          4.71          3.84         1.42 o                         
  -5   2   9         13.63         13.97         2.15 o                         
  -4   2   9         15.14         18.29         2.66 o                         
  -3   2   9         15.12         15.09         1.21 o                         
  -2   2   9         90.70         98.06         5.10 o                         
  -1   2   9        264.58        223.51         7.95 o                         
   0   2   9         20.21         17.90         2.42 o                         
   1   2   9        278.58        290.42         6.44 o                         
   2   2   9         26.47         28.93         2.16 o                         
   3   2   9         24.72         21.83         1.95 o                         
   4   2   9         14.87         15.74         1.42 o                         
   5   2   9         41.58         44.81         2.79 o                         
  -7   3   9          5.84          6.29         1.21 o                         
  -6   3   9          1.01          2.77         0.83 o                         
  -5   3   9          1.25          0.02         0.62 o                         
  -4   3   9          1.82          2.28         1.13 o                         
  -3   3   9         34.88         34.48         2.89 o                         
  -2   3   9          0.01          0.58         0.53 o                         
  -1   3   9         19.63         20.99         1.79 o                         
   0   3   9         96.54         85.07         3.65 o                         
   1   3   9        142.17        141.11         3.74 o                         
   2   3   9          7.20          6.93         1.13 o                         
   3   3   9          3.36          2.30         1.39 o                         
   4   3   9         13.11         13.45         1.23 o                         
   5   3   9          0.29          0.09         0.45 o                         
  -6   4   9         16.19         20.76         1.80 o                         
  -5   4   9          8.36          7.89         1.03 o                         
  -4   4   9         33.50         34.40         3.19 o                         
  -3   4   9         25.65         24.16         2.49 o                         
  -2   4   9         60.99         67.82         4.27 o                         
  -1   4   9        182.24        177.44         7.20 o                         
   0   4   9          0.21         -0.12         0.52 o                         
   1   4   9         24.49         22.28         1.45 o                         
   2   4   9         78.65         77.77         3.17 o                         
   3   4   9          7.08          5.46         0.79 o                         
   4   4   9         16.23         15.99         1.10 o                         
  -5   5   9          1.53          0.57         0.70 o                         
  -4   5   9         64.27         72.66         4.78 o                         
  -3   5   9         11.18         11.26         2.44 o                         
  -2   5   9         12.82         11.13         1.75 o                         
  -1   5   9          1.45          2.49         1.04 o                         
   0   5   9          4.35          4.40         0.77 o                         
   1   5   9          0.82          1.02         0.49 o                         
   2   5   9         11.00         11.48         1.51 o                         
   3   5   9          1.32          0.85         0.56 o                         
  -4   6   9         15.50         12.84         1.10 o                         
  -3   6   9          7.82          8.54         1.00 o                         
  -2   6   9          8.41          8.62         1.35 o                         
  -1   6   9          1.48          0.90         0.70 o                         
   0   6   9         44.30         40.20         2.83 o                         
   1   6   9         10.89         13.08         1.33 o                         
  -1  -8  10          0.01         -0.39         0.56 o                         
   0  -8  10         41.90         45.89         3.00 o                         
   1  -8  10          0.11          0.38         0.57 o                         
   2  -8  10          3.36          1.47         0.67 o                         
  -3  -7  10         12.14         12.95         1.47 o                         
  -2  -7  10         52.45         62.00         2.45 o                         
  -1  -7  10         32.28         27.62         2.77 o                         
   0  -7  10         11.94         10.19         1.84 o                         
   1  -7  10        172.34        173.21         6.66 o                         
   2  -7  10          8.55          6.47         1.06 o                         
   3  -7  10         14.63         14.70         1.29 o                         
   4  -7  10          1.93          2.73         0.91 o                         
  -4  -6  10          0.06          0.86         0.69 o                         
  -3  -6  10          0.47         -0.06         0.62 o                         
  -2  -6  10         81.33         91.92         3.33 o                         
  -1  -6  10         40.06         42.34         3.70 o                         
   0  -6  10         33.52         38.83         3.56 o                         
   1  -6  10         59.69         55.82         3.66 o                         
   2  -6  10         29.90         25.27         4.03 o                         
   3  -6  10        100.03         95.79         5.45 o                         
   4  -6  10         68.79         71.26         4.26 o                         
  -5  -5  10          2.38          2.06         0.60 o                         
  -4  -5  10         44.32         57.94         3.49 o                         
  -3  -5  10          1.13         -0.23         0.62 o                         
  -2  -5  10         77.30         81.54         3.28 o                         
  -1  -5  10        208.67        214.78         8.47 o                         
   0  -5  10        103.80         95.38         4.11 o                         
   1  -5  10        222.69        242.99         6.46 o                         
   2  -5  10         68.31         68.16         5.08 o                         
   3  -5  10        111.86        121.88         6.53 o                         
   4  -5  10         53.32         49.25         2.72 o                         
   5  -5  10          1.53          1.18         0.57 o                         
  -6  -4  10          0.71         -0.22         0.57 o                         
  -5  -4  10          2.90          3.00         0.72 o                         
  -4  -4  10          0.20          0.07         0.87 o                         
  -3  -4  10         15.65         19.37         1.67 o                         
  -2  -4  10         29.58         24.45         1.57 o                         
  -1  -4  10         60.45         67.35         3.40 o                         
   0  -4  10         22.98         19.62         1.55 o                         
   1  -4  10        754.97        805.25         9.65 o                         
   2  -4  10        760.14        790.98        19.28 o                         
   3  -4  10          7.75          6.00         1.21 o                         
   4  -4  10         22.11         19.51         1.84 o                         
   5  -4  10          0.58          0.49         0.76 o                         
  -6  -3  10          6.49         11.94         1.65 o                         
  -5  -3  10          6.41          1.65         0.84 o                         
  -4  -3  10         31.87         26.97         1.97 o                         
  -3  -3  10         21.32         18.70         1.40 o                         
  -2  -3  10         75.47         67.62         3.41 o                         
  -1  -3  10        973.09        981.13        18.39 o                         
   0  -3  10       1007.74       1012.10        18.76 o                         
   1  -3  10        164.98        179.56         5.75 o                         
   2  -3  10          4.83          7.06         0.99 o                         
   3  -3  10         25.74         27.72         1.79 o                         
   4  -3  10          5.48          5.62         1.04 o                         
   5  -3  10          3.83          2.67         1.11 o                         
   6  -3  10         11.43         10.45         1.54 o                         
  -7  -2  10          0.15         -0.50         0.64 o                         
  -6  -2  10         60.78         72.18         4.07 o                         
  -5  -2  10         55.48         45.96         2.59 o                         
  -4  -2  10          0.10          1.96         0.70 o                         
  -3  -2  10        210.70        207.68         6.29 o                         
  -2  -2  10         87.25         92.10         5.67 o                         
  -1  -2  10        634.72        674.67        15.17 o                         
   0  -2  10        102.20         88.93         5.52 o                         
   1  -2  10        170.73        186.94         8.07 o                         
   2  -2  10        121.52        125.28         3.14 o                         
   3  -2  10         79.77         84.17         2.27 o                         
   4  -2  10         11.35          9.77         1.30 o                         
   5  -2  10          5.35          3.79         0.67 o                         
   6  -2  10          0.03         -0.26         0.47 o                         
  -7  -1  10         17.61         18.07         1.80 o                         
  -6  -1  10          3.67          4.08         1.08 o                         
  -5  -1  10         21.72         19.61         2.58 o                         
  -4  -1  10          8.05          5.14         1.10 o                         
  -3  -1  10        269.99        278.75         6.88 o                         
  -2  -1  10         47.81         36.01         3.55 o                         
  -1  -1  10         13.34         11.84         2.11 o                         
   0  -1  10         21.33         25.37         2.96 o                         
   1  -1  10          6.08          4.19         1.34 o                         
   2  -1  10         42.38         45.26         2.19 o                         
   3  -1  10          4.37          4.11         0.69 o                         
   4  -1  10         15.52         15.23         1.44 o                         
   5  -1  10         20.23         20.14         1.50 o                         
   6  -1  10          0.00         -0.11         0.54 o                         
  -6   0  10          0.16         -0.95         0.95 o                         
  -5   0  10          4.83          2.28         1.09 o                         
  -4   0  10         17.81         17.73         1.39 o                         
  -3   0  10         96.25        104.67         4.22 o                         
  -2   0  10         84.90         74.90         4.99 o                         
  -1   0  10        147.03        143.70         6.76 o                         
   0   0  10        227.39        241.27         8.68 o                         
   1   0  10         68.95         64.06         4.40 o                         
   2   0  10         38.77         40.66         2.07 o                         
   3   0  10         81.07         81.72         3.62 o                         
   4   0  10          0.30          0.06         0.70 o                         
   5   0  10          8.55          6.93         1.14 o                         
  -7   1  10          0.22         -0.12         0.54 o                         
  -6   1  10         14.16         11.16         1.82 o                         
  -5   1  10         39.57         41.41         3.60 o                         
  -4   1  10         36.64         31.69         2.08 o                         
  -3   1  10         57.06         54.94         2.37 o                         
  -2   1  10          6.53          8.12         1.10 o                         
  -1   1  10          0.06         -0.14         0.88 o                         
   0   1  10          2.73          3.36         0.61 o                         
   1   1  10          3.63          2.40         1.19 o                         
   2   1  10         44.87         41.62         3.08 o                         
   3   1  10          8.01          7.95         1.21 o                         
   4   1  10          4.43          3.75         1.32 o                         
   5   1  10         18.44         21.43         2.09 o                         
  -7   2  10          0.08          0.01         0.45 o                         
  -6   2  10          0.89          2.19         0.97 o                         
  -5   2  10          4.59          5.01         1.55 o                         
  -4   2  10         83.63         76.00         4.75 o                         
  -3   2  10         47.36         50.50         2.55 o                         
  -2   2  10         26.00         31.86         2.13 o                         
  -1   2  10         26.78         23.33         1.89 o                         
   0   2  10         97.79        100.35         3.14 o                         
   1   2  10         45.99         44.06         2.57 o                         
   2   2  10          5.06          6.15         1.59 o                         
   3   2  10         17.13         16.32         1.76 o                         
   4   2  10         25.53         28.50         2.73 o                         
  -6   3  10         27.72         29.50         2.50 o                         
  -5   3  10          2.18          2.07         0.66 o                         
  -4   3  10         12.07         10.01         1.80 o                         
  -3   3  10          1.18          0.84         0.73 o                         
  -2   3  10          0.62          1.39         0.89 o                         
  -1   3  10          7.97          6.53         1.52 o                         
   0   3  10         34.10         32.73         2.21 o                         
   1   3  10          5.63          4.20         0.90 o                         
   2   3  10          8.38          5.12         1.45 o                         
   3   3  10          0.90          0.74         0.84 o                         
   4   3  10          0.57          0.57         0.63 o                         
  -5   4  10         22.41         25.96         1.64 o                         
  -4   4  10         11.19         13.79         3.57 o                         
  -3   4  10         72.14         65.22         3.78 o                         
  -2   4  10         62.55         64.40         4.04 o                         
  -1   4  10         11.60         10.66         1.86 o                         
   0   4  10          1.51          1.40         0.92 o                         
   1   4  10          1.57          1.37         0.53 o                         
   2   4  10          2.63          2.18         0.62 o                         
   3   4  10          1.09          1.73         0.71 o                         
  -4   5  10          0.49          0.74         0.47 o                         
  -3   5  10         11.30          9.90         1.03 o                         
  -2   5  10         20.79         20.95         2.13 o                         
  -1   5  10         47.36         45.72         3.20 o                         
   0   5  10         10.68          8.72         1.52 o                         
   1   5  10         11.98         13.83         1.46 o                         
   2   5  10          0.78          1.94         0.64 o                         
  -1   6  10         12.59         13.13         1.43 o                         
  -2  -7  11         22.41         26.02         2.14 o                         
  -1  -7  11         18.15         14.62         1.87 o                         
   0  -7  11          4.99          2.03         0.86 o                         
   1  -7  11          6.05          4.61         1.06 o                         
   2  -7  11          0.21         -0.56         0.60 o                         
  -4  -6  11         10.75          6.72         1.08 o                         
  -3  -6  11          5.24          8.03         1.31 o                         
  -2  -6  11        152.29        144.89         6.18 o                         
  -1  -6  11         12.29         11.48         1.99 o                         
   0  -6  11         27.06         34.19         3.13 o                         
   1  -6  11         20.02         19.55         2.31 o                         
   2  -6  11          6.10          5.51         0.97 o                         
   3  -6  11          0.35          0.05         0.76 o                         
   4  -6  11         35.36         32.17         2.52 o                         
  -5  -5  11          8.22         13.82         1.62 o                         
  -4  -5  11         90.31         90.89         4.01 o                         
  -3  -5  11          7.30          3.67         0.74 o                         
  -2  -5  11          5.00          8.12         1.69 o                         
  -1  -5  11         47.37         45.21         3.85 o                         
   0  -5  11          0.01         -0.63         0.70 o                         
   1  -5  11          2.76          1.92         0.72 o                         
   2  -5  11         36.85         31.45         3.32 o                         
   3  -5  11         81.02         78.01         2.97 o                         
   4  -5  11         14.21         16.24         1.43 o                         
  -5  -4  11         15.54         21.15         2.21 o                         
  -4  -4  11         26.83         20.62         1.60 o                         
  -3  -4  11          0.15          0.76         0.83 o                         
  -2  -4  11         40.62         44.94         3.90 o                         
  -1  -4  11         92.24         82.72         5.23 o                         
   0  -4  11          0.93         -1.02         1.02 o                         
   1  -4  11         70.94         67.85         5.22 o                         
   2  -4  11         66.15         58.61         4.68 o                         
   3  -4  11        126.34        130.49         3.43 o                         
   4  -4  11        154.89        161.92         4.58 o                         
   5  -4  11          6.62          6.65         1.03 o                         
  -6  -3  11          7.77         10.43         1.42 o                         
  -5  -3  11          2.09          0.70         0.54 o                         
  -4  -3  11          1.13          3.02         1.11 o                         
  -3  -3  11         47.36         44.53         2.64 o                         
  -2  -3  11          0.36         -0.42         0.80 o                         
  -1  -3  11        187.44        170.10         5.43 o                         
   0  -3  11        201.49        201.12         5.83 o                         
   1  -3  11          4.58          5.50         1.62 o                         
   2  -3  11        128.06        137.99         4.57 o                         
   3  -3  11          8.53          9.36         1.21 o                         
   4  -3  11         18.86         18.15         2.53 o                         
   5  -3  11          0.01         -0.18         0.43 o                         
  -6  -2  11         34.55         33.49         2.47 o                         
  -5  -2  11          0.17          0.30         0.77 o                         
  -4  -2  11         24.78         29.11         3.12 o                         
  -3  -2  11        258.16        238.93         8.97 o                         
  -2  -2  11         51.22         52.08         3.04 o                         
  -1  -2  11        141.00        150.71         3.89 o                         
   0  -2  11          1.92          1.24         0.57 o                         
   1  -2  11        100.84        112.97         4.24 o                         
   2  -2  11         61.91         58.11         4.09 o                         
   3  -2  11         10.29          6.61         1.41 o                         
   4  -2  11         24.19         23.12         2.50 o                         
   5  -2  11          7.70          6.50         1.18 o                         
  -6  -1  11          0.27          0.98         0.56 o                         
  -5  -1  11         35.82         28.66         2.94 o                         
  -4  -1  11         18.11         19.26         2.53 o                         
  -3  -1  11         55.94         71.10         3.53 o                         
  -2  -1  11         28.79         20.11         3.16 o                         
  -1  -1  11          2.14          2.04         0.65 o                         
   0  -1  11          0.09          0.38         1.33 o                         
   1  -1  11          6.98          7.09         1.13 o                         
   2  -1  11         41.50         42.70         3.59 o                         
   3  -1  11          7.45          6.90         1.06 o                         
   4  -1  11          2.79          4.69         0.79 o                         
   5  -1  11          4.75          2.92         0.89 o                         
  -6   0  11         19.32         21.03         2.18 o                         
  -5   0  11          2.39          0.18         0.95 o                         
  -4   0  11          5.14          3.28         1.25 o                         
  -3   0  11         48.44         63.20         4.70 o                         
  -2   0  11         36.55         37.02         2.38 o                         
  -1   0  11         87.82         93.62         3.68 o                         
   0   0  11        350.20        348.26         9.30 o                         
   1   0  11         86.44         83.82         3.50 o                         
   2   0  11          0.23          2.08         0.78 o                         
   3   0  11         25.48         20.96         1.77 o                         
   4   0  11          1.05          1.50         0.86 o                         
   5   0  11          9.07          7.31         1.15 o                         
  -6   1  11         12.38         12.78         1.70 o                         
  -5   1  11          2.26          2.61         1.20 o                         
  -4   1  11          1.74          1.80         0.81 o                         
  -3   1  11         11.44          8.98         1.21 o                         
  -2   1  11        128.96        127.06         5.77 o                         
  -1   1  11          8.70          4.31         0.91 o                         
   0   1  11        138.40        127.07         4.24 o                         
   1   1  11          0.02          0.27         0.49 o                         
   2   1  11         53.27         54.25         2.83 o                         
   3   1  11          1.53          1.72         0.66 o                         
   4   1  11         17.37         15.86         1.94 o                         
  -6   2  11         30.33         35.12         2.60 o                         
  -5   2  11          3.19          6.51         1.39 o                         
  -4   2  11          2.06          1.63         0.60 o                         
  -3   2  11         10.52         13.28         1.89 o                         
  -2   2  11        225.76        226.10         7.77 o                         
  -1   2  11          4.15          1.63         0.97 o                         
   0   2  11         21.46         23.28         2.79 o                         
   1   2  11         23.48         20.24         1.69 o                         
   2   2  11         19.68         17.89         1.60 o                         
   3   2  11          6.27          6.25         0.96 o                         
   4   2  11          0.43          0.90         0.54 o                         
  -5   3  11          0.05         -0.55         0.55 o                         
  -3   3  11         21.23         28.25         2.58 o                         
  -2   3  11         58.96         54.41         3.74 o                         
  -1   3  11          0.16          0.11         0.63 o                         
   0   3  11         24.33         25.57         1.83 o                         
   1   3  11         17.62         17.23         1.43 o                         
   2   3  11          6.31          5.56         0.84 o                         
   3   3  11         33.65         37.91         1.81 o                         
  -4   4  11         81.54         83.04         4.15 o                         
  -3   4  11          0.33          0.37         0.54 o                         
  -2   4  11         69.07         77.66         4.06 o                         
  -1   4  11         16.47         16.36         2.01 o                         
   0   4  11          0.22          0.11         0.41 o                         
   1   4  11          6.39          7.29         1.48 o                         
   2   4  11          2.86          4.23         0.85 o                         
  -3   5  11          5.28          4.08         0.96 o                         
  -2   5  11         21.84         24.73         1.44 o                         
  -1   5  11         30.07         30.73         2.26 o                         
   0   5  11         17.02         19.42         1.77 o                         
  -1  -7  12          6.20          6.46         1.17 o                         
   0  -7  12         32.22         38.15         2.57 o                         
  -3  -6  12         29.70         34.73         2.51 o                         
  -2  -6  12          1.82          1.09         0.82 o                         
  -1  -6  12         76.29         91.77         4.63 o                         
   0  -6  12        118.79        131.14         5.47 o                         
   1  -6  12         30.53         27.53         2.45 o                         
   2  -6  12         14.05         15.12         1.52 o                         
  -4  -5  12          0.13         -0.59         0.59 o                         
  -3  -5  12         12.57         13.89         1.91 o                         
  -2  -5  12         37.11         47.15         3.61 o                         
  -1  -5  12          0.71          0.86         0.84 o                         
   0  -5  12          0.55          0.00         0.71 o                         
   1  -5  12         28.77         34.03         2.91 o                         
   2  -5  12         16.20         20.11         1.98 o                         
   3  -5  12         12.22          7.95         1.16 o                         
  -5  -4  12         19.87         24.86         1.99 o                         
  -4  -4  12          9.00          3.36         1.08 o                         
  -3  -4  12         51.35         56.94         3.99 o                         
  -2  -4  12         61.18         63.74         4.43 o                         
  -1  -4  12          0.43         -0.25         0.71 o                         
   0  -4  12         12.46         15.62         2.18 o                         
   1  -4  12         68.69         65.58         3.89 o                         
   2  -4  12          0.18          0.79         0.75 o                         
   3  -4  12          8.98          7.58         1.24 o                         
   4  -4  12         18.39         16.78         1.67 o                         
  -5  -3  12         14.76         12.03         1.11 o                         
  -4  -3  12         18.66         23.18         2.57 o                         
  -3  -3  12         15.73         23.58         2.79 o                         
  -2  -3  12         43.91         37.99         3.52 o                         
  -1  -3  12          0.74          1.70         1.05 o                         
   0  -3  12         65.19         82.53         4.53 o                         
   1  -3  12          6.75          9.37         1.60 o                         
   2  -3  12          8.81          8.75         1.56 o                         
   3  -3  12          0.91          0.96         0.68 o                         
   4  -3  12          1.03          0.79         0.62 o                         
  -5  -2  12         70.99         78.59         3.42 o                         
  -4  -2  12        124.26        139.64         6.42 o                         
  -3  -2  12         45.63         37.10         3.49 o                         
  -2  -2  12        130.07        149.27         6.91 o                         
  -1  -2  12          0.53          0.48         2.15 o                         
   0  -2  12          0.68          1.29         0.81 o                         
   1  -2  12         12.76         13.32         1.95 o                         
   2  -2  12         30.80         28.14         1.92 o                         
   3  -2  12         17.29         17.95         1.46 o                         
   4  -2  12         21.84         23.34         2.15 o                         
  -5  -1  12          1.92          0.13         0.45 o                         
  -4  -1  12          5.03          7.07         1.65 o                         
  -3  -1  12         21.76         22.49         2.68 o                         
  -2  -1  12         13.18         13.41         2.19 o                         
  -1  -1  12         10.55          9.26         1.62 o                         
   0  -1  12          0.04          0.06         0.99 o                         
   1  -1  12          3.37          6.40         1.47 o                         
   2  -1  12          2.64          2.39         0.66 o                         
   3  -1  12          3.33          3.63         0.79 o                         
   4  -1  12         62.64         66.32         3.49 o                         
  -6   0  12          7.53          7.88         1.22 o                         
  -5   0  12         34.11         31.17         2.72 o                         
  -4   0  12         31.31         39.43         2.19 o                         
  -3   0  12         39.81         42.13         4.26 o                         
  -2   0  12         22.75         24.58         2.48 o                         
  -1   0  12          9.03         16.36         2.11 o                         
   0   0  12          0.28          0.20         0.52 o                         
   1   0  12         15.12         14.86         2.14 o                         
   2   0  12        136.22        140.84         7.05 o                         
   3   0  12         12.40         12.41         1.25 o                         
   4   0  12          1.56          2.35         0.77 o                         
  -5   1  12          0.01          0.65         0.66 o                         
  -4   1  12          0.53          0.44         0.48 o                         
  -3   1  12         30.87         26.16         2.48 o                         
  -2   1  12         55.90         50.25         3.58 o                         
  -1   1  12          4.27          6.24         1.47 o                         
   0   1  12         17.61         13.39         1.36 o                         
   1   1  12          4.53          5.09         1.41 o                         
   2   1  12         40.10         43.15         2.29 o                         
   3   1  12          5.83          3.98         1.02 o                         
  -5   2  12         47.61         52.20         3.07 o                         
  -4   2  12         72.34         71.58         2.59 o                         
  -3   2  12         15.02         19.21         2.06 o                         
  -2   2  12          0.57          1.08         0.70 o                         
  -1   2  12          8.05          7.57         1.50 o                         
   0   2  12         11.44         11.05         1.21 o                         
   1   2  12          0.24          0.51         0.73 o                         
   2   2  12          0.01          0.42         0.63 o                         
   3   2  12          7.00          6.02         1.04 o                         
  -4   3  12          8.02          7.43         1.29 o                         
  -3   3  12         12.82         14.54         1.69 o                         
  -2   3  12         49.20         53.25         3.32 o                         
  -1   3  12         42.10         48.51         3.31 o                         
   0   3  12         22.62         24.45         1.57 o                         
   1   3  12          3.20          3.41         1.02 o                         
   2   3  12         17.46         22.49         1.93 o                         
  -3   4  12         24.89         26.60         2.17 o                         
  -2   4  12          3.29          3.13         0.89 o                         
  -1   4  12          1.80          1.06         0.69 o                         
  -1  -6  13         34.21         38.43         2.58 o                         
   0  -6  13         11.73          8.93         0.83 o                         
  -3  -5  13          0.14          0.11         0.52 o                         
  -2  -5  13          7.51          9.92         1.54 o                         
  -1  -5  13          0.28          1.47         0.53 o                         
   0  -5  13          1.32          0.88         0.44 o                         
   1  -5  13          0.04          0.72         0.52 o                         
   2  -5  13         29.74         32.71         2.16 o                         
  -4  -4  13         91.07         96.45         4.16 o                         
  -3  -4  13         40.75         49.02         3.35 o                         
  -2  -4  13         26.74         24.18         2.47 o                         
  -1  -4  13         49.32         44.08         2.16 o                         
   0  -4  13         29.41         41.68         2.87 o                         
   1  -4  13         18.55         14.45         1.74 o                         
   2  -4  13          0.45          0.24         0.54 o                         
   3  -4  13          0.28          0.74         0.50 o                         
  -4  -3  13          0.66          0.32         0.63 o                         
  -3  -3  13         14.05          7.95         1.58 o                         
  -2  -3  13         39.53         28.59         2.84 o                         
  -1  -3  13          0.59         -0.52         0.52 o                         
   0  -3  13        139.44        150.77         5.69 o                         
   1  -3  13         31.21         29.23         2.55 o                         
   2  -3  13         14.35         17.76         1.31 o                         
   3  -3  13         17.92         20.08         1.26 o                         
  -4  -2  13        128.04        121.50         5.35 o                         
  -3  -2  13          4.02          2.92         1.14 o                         
  -2  -2  13        189.93        210.08         7.59 o                         
   0  -2  13         26.50         30.01         2.67 o                         
   1  -2  13         20.05         22.13         2.31 o                         
   2  -2  13          4.50          6.37         0.88 o                         
   3  -2  13          0.38         -0.01         0.65 o                         
  -5  -1  13          5.65          5.79         1.11 o                         
  -4  -1  13          1.21          2.06         0.62 o                         
  -3  -1  13         11.69         19.39         1.52 o                         
  -2  -1  13          6.14          7.30         1.36 o                         
  -1  -1  13          6.56          5.44         1.20 o                         
   0  -1  13         17.62         23.07         2.37 o                         
   1  -1  13         48.12         49.42         3.44 o                         
   2  -1  13         35.63         31.78         1.81 o                         
   3  -1  13          2.35          4.37         0.68 o                         
  -5   0  13         27.93         31.78         2.34 o                         
  -4   0  13         23.82         30.77         1.70 o                         
  -3   0  13         11.55          8.08         1.04 o                         
  -2   0  13          2.07          3.35         1.07 o                         
  -1   0  13         30.69         36.90         2.85 o                         
   0   0  13         31.76         25.08         2.43 o                         
   1   0  13          1.61          1.39         0.79 o                         
   2   0  13          0.77          0.97         0.85 o                         
  -4   1  13         27.26         28.18         2.00 o                         
  -3   1  13         16.50         15.86         1.28 o                         
  -2   1  13          4.27         10.27         1.55 o                         
  -1   1  13         74.22         77.53         4.04 o                         
   0   1  13          4.82          4.61         0.84 o                         
   1   1  13         43.04         49.19         3.18 o                         
   2   1  13          8.11         11.06         1.40 o                         
  -3   2  13         45.20         54.33         2.95 o                         
  -2   2  13          2.44          1.64         0.79 o                         
  -1   2  13         20.87         30.67         2.44 o                         
   0   2  13          4.48          5.86         0.93 o                         
   1   2  13          2.42          3.54         0.93 o                         
  -2   3  13          5.14          5.59         1.01 o                         
  -1   3  13         59.36         77.84         3.37 o                         
  -2  -4  14         39.79         33.99         2.46 o                         
  -1  -4  14         19.31         23.41         2.04 o                         
   0  -4  14         16.93         17.75         1.62 o                         
   1  -4  14          6.94          4.99         0.89 o                         
  -3  -3  14          6.63          7.05         1.22 o                         
  -2  -3  14          0.09         -0.42         0.62 o                         
   0  -3  14         53.20         58.10         3.07 o                         
   1  -3  14         36.10         40.78         2.54 o                         
  -3  -2  14         26.29         32.96         1.97 o                         
  -2  -2  14         58.96         65.40         2.83 o                         
  -1  -2  14         45.08         48.13         2.70 o                         
   0  -2  14          4.60          7.36         1.21 o                         
   1  -2  14          1.05          0.87         0.60 o                         
  -3  -1  14          3.11          2.47         0.56 o                         
  -2  -1  14         34.50         36.56         2.46 o                         
  -1  -1  14         23.28         24.96         2.01 o                         
   0  -1  14         33.55         43.71         2.77 o                         
   1  -1  14         22.03         24.03         2.06 o                         
  -3   0  14         10.05          8.13         0.84 o                         
  -2   0  14         12.16         18.22         1.75 o                         
  -1   0  14          5.17          5.60         1.01 o                         
   0   0  14          1.68          0.88         0.58 o                         
   1   0  14          0.70          0.26         0.49 o                         
  -2   1  14         42.20         50.16         2.70 o                         
  -1   1  14         52.16         53.89         2.77 o                         
                                                                                
